# Supplementary material for: Physiological Benefits of Dietary Lysophospholipid Supplementation in a Marine Fish Model: Deep Analyses of Modes of Action
Source: Animals (Basel). 2023 Apr 18;13(8):1381. doi: 10.3390/ani13081381 (PMC10135010; doi:10.3390/ani13081381)
Supplement: Supplementary file 1 [file animals-13-01381-s001.zip]

Archive with 2 entries (2 files):
- Supplementary Files S1-S4.xlsx
- Supplementary Files S5.xlsx
