# Supplementary material for: Physiological Benefits of Dietary Lysophospholipid Supplementation in a Marine Fish Model: Deep Analyses of Modes of Action
Source: Animals (Basel). 2023 Apr 18;13(8):1381. doi: 10.3390/ani13081381 (PMC10135010; doi:10.3390/ani13081381)
Supplement: Supplementary file 1 [file animals-13-01381-s001.zip › Supplementary Files S1-S4.xlsx]

## Sheet: SF1_INTESTINE
	UP-REGULATED IN LYSO-PHOSPHOLIPIDES DIET		Accession	Gene		Sum PEP	Coverage			# Unique			FOLD CHANGE	p-Value
	GENE CODE	Description	Number	Number	UniProtKB	Score	[%]	# Peptides	# Isoforms	Peptides	MW [kDa]	calc. pI	C-Diet/LPL-diet	C-Diet/LPL-diet
	AGPAT1	1-acyl-sn-glycerol-3-phosphate acyltransferase OS=Salmo salar OX=8030 GN=LOC106562956 PE=3 SV=1	A0A1S3KY96	10554	Q99943	2.513	3	1	1	1	30.5	9.28	0.26	9.44835e-05
	AGR2	Anterior gradient-2-like protein 2 OS=Salmo salar OX=8030 GN=LOC100136469 PE=2 SV=1	Q2V6Q7	10551	O95994	98.481	50	7	11	2	19.5	8.87	0.615	0.0186867
	ALDH2	aldehyde dehydrogenase, mitochondrial-like OS=Salmo salar OX=8030 GN=LOC106605645 PE=3 SV=1	A0A1S3RYU4	217	P05091	261.706	58	21	30	3	56.6	6	0.055	8.58579e-16
	APPL1	DCC-interacting protein 13-alpha isoform X3 OS=Salmo salar OX=8030 GN=appl1 PE=4 SV=1	A0A1S3LEM5	26060	Q9UKG1	3.434	2	1	1	1	79.9	5.43	0.01	8.58579e-16
	ARID1B	AT-rich interactive domain-containing protein 1B-like isoform X2 OS=Salmo salar OX=8030 GN=LOC106571249 PE=4 SV=1	A0A1S3M8V1	57492	Q8NFD5	1.33	2	1	1	1	236.5	6.87	0.316	0.0019576
	ARL3	ADP-ribosylation factor-like protein 3 OS=Salmo salar OX=8030 GN=LOC106589841 PE=3 SV=1	A0A1S3Q6Z1	403	P36405	10.294	19	2	2	2	20.4	7.28	0.33	0.000470465
	BTD	biotinidase-like OS=Salmo salar OX=8030 GN=LOC106588750 PE=4 SV=1	A0A1S3Q0S9	686	P43251	12.321	5	2	2	2	60.2	6.24	0.505	0.0250266
	C19orf47	uncharacterized protein C19orf47 homolog isoform X2 OS=Salmo salar OX=8030 GN=cssa09h19orf47 PE=4 SV=1	A0A1S3SXT7	126526	Q8N9M1	2.614	2	1	1	1	41.2	9.42	0.01	8.58579e-16
	C3	complement C3 OS=Salmo salar OX=8030 GN=LOC106595495 PE=4 SV=1	A0A1S3QRL5	718	P01024	297.048	35	42	43	40	184.8	6.2	0.65	0.0351841
	CBLN2	cerebellin-2-like OS=Salmo salar OX=8030 GN=LOC106571136 PE=4 SV=1	A0A1S3M7W8	147381	Q8IUK8	16.356	20	3	3	3	24.8	5.91	0.375	0.00169931
	COPB1	coatomer subunit beta'-like OS=Salmo salar OX=8030 GN=LOC106592201 PE=4 SV=1	A0A1S3QG57	1315	P53618	31.59	6	5	5	2	132.9	4.37	0.558	0.0153599
	CORO1A	Coronin OS=Salmo salar OX=8030 GN=LOC106568201 PE=3 SV=1	A0A1S3LSK0	11151	P31146	25.406	15	6	6	1	53.3	6.93	0.232	0.000913916
	CYP46A1	cholesterol 24-hydroxylase-like OS=Salmo salar OX=8030 GN=LOC106571111 PE=4 SV=1	A0A1S3M860	10858	Q9Y6A2	56.654	27	12	13	1	50.6	6.83	0.308	0.000128825
	DDX21	nucleolar RNA helicase 2-like OS=Salmo salar OX=8030 GN=LOC106612469 PE=4 SV=1	A0A1S3SXN9	9188	Q9NR30	2.39	2	1	1	1	81.9	8.41	0.309	0.000305182
	DNAJC2	dnaJ homolog subfamily C member 2-like OS=Salmo salar OX=8030 GN=LOC106609684 PE=4 SV=1	A0A1S3SIH3	27000	Q99543	12.682	13	3	3	2	41.5	6.06	0.285	3.02526e-05
	DYNC1H1	cytoplasmic dynein 1 heavy chain 1 isoform X2 OS=Salmo salar OX=8030 GN=dync1h1 PE=4 SV=1	A0A1S3SQX3	1778	Q14204	923.597	37	129	134	1	532.9	6.37	0.314	0.000174418
	ENO1	enolase 3-1 OS=Salmo salar OX=8030 GN=LOC100196671 PE=3 SV=1	A0A1S2X522	2023	P06733	171.886	54	18	22	1	47.2	7.24	0.456	0.0247415
	ENOPH1	Enolase-phosphatase E1 OS=Salmo salar OX=8030 GN=LOC106568328 PE=3 SV=1	A0A1S3LT56	58478	Q9UHY7	3.243	5	1	1	1	32.3	5.99	0.347	0.0343652
	FADS1	delta-5 fatty acyl desaturase isoform X1 OS=Salmo salar OX=8030 GN=fadsd5 PE=4 SV=1	A0A1S3PE21	3992	O60427	24.223	14	5	5	1	52.7	8.12	0.334	0.0253257
	FSD1L	FSD1-like protein isoform X3 OS=Salmo salar OX=8030 GN=fsd1l PE=4 SV=1	A0A1S3MHR0	83856	Q9BXM9	4.012	3	1	1	1	56.5	6.37	0.455	0.0944608
	G6PD	Glucose-6-phosphate 1-dehydrogenase OS=Salmo salar OX=8030 GN=G6PD PE=2 SV=1	B5X1I3	2539	P11413	67.222	36	14	14	3	59.1	7.14	0.43	0.0011214
	GFM2	Ribosome-releasing factor 2, mitochondrial OS=Salmo salar OX=8030 GN=gfm2 PE=3 SV=1	A0A1S3KY81	84340	Q969S9	1.244	2	1	1	1	85	6.1	0.01	8.58579e-16
	GIMAP4	GTPase IMAP family member 4-like OS=Salmo salar OX=8030 GN=LOC106595525 PE=4 SV=1	A0A1S3QQW5	55303	Q9NUV9	7.499	13	2	2	2	29.6	5.67	0.01	8.58579e-16
	GIMAP7	GTPase IMAP family member 7-like OS=Salmo salar OX=8030 GN=LOC106563846 PE=4 SV=1	A0A1S3L2N5	168537	Q8NHV1	6.982	6	2	2	2	39.9	6.64	0.376	0.00108673
	GLB1	beta-galactosidase-like OS=Salmo salar OX=8030 GN=LOC106582563 PE=3 SV=1	A0A1S3P135	2720	P16278	3.459	5	2	2	2	72.7	6.34	0.26	0.00191407
	HBA1	Hemoglobin subunit alpha OS=Salmo salar OX=8030 GN=HBA PE=2 SV=1	B5XE30	3039	P69905	79.084	83	8	10	1	15.2	9.2	0.218	0.000325537
	HBA1	Hemoglobin subunit alpha-4 OS=Salmo salar OX=8030 GN=HBA4 PE=2 SV=1	C0H789	3039	P69905	40.813	41	5	6	4	16	7.59	0.428	3.68549e-07
	HBB	Hemoglobin subunit beta-1 OS=Salmo salar OX=8030 GN=HBB1 PE=2 SV=1	B5XGF2	3043	P68871	127.246	84	10	13	1	15.9	8.66	0.602	0.00329896
	HEXA	Beta-hexosaminidase OS=Salmo salar OX=8030 GN=LOC106568911 PE=3 SV=1	A0A1S3LX74	3073	P06865	36.146	14	6	6	1	62.5	6.38	0.325	0.000108463
	IDH2	isocitrate dehydrogenase [NADP], mitochondrial-like OS=Salmo salar OX=8030 GN=LOC106591778 PE=4 SV=1	A0A1S3QF54	3418	P48735	26.513	24	3	3	1	17.3	7.47	0.455	0.0372073
	KCTD14	BTB/POZ domain-containing protein KCTD14 isoform X1 OS=Salmo salar OX=8030 GN=kctd14 PE=4 SV=1	A0A1S3T0B9	65987	Q9BQ13	12.943	17	3	3	3	32.8	7.14	0.01	8.58579e-16
	KRT13	keratin, type I cytoskeletal 13-like OS=Salmo salar OX=8030 GN=LOC106564959 PE=3 SV=1	A0A1S3L844	3860	P13646	105.362	12	9	16	1	54	5.27	0.406	0.00154228
	KRT13	keratin, type I cytoskeletal 13-like OS=Salmo salar OX=8030 GN=LOC106587813 PE=3 SV=1	A0A1S3PW66	3860	P13646	336.18	81	33	45	6	47.4	5.39	0.47	8.43742e-06
	KRT15	SWISS-PROT:P19012 Tax_Id=9606 Gene_Symbol=KRT15 Keratin, type I cytoskeletal 15	P19012	3866	P19012	18.087	13	5	5	1	49.1	4.77	0.598	0.0400012
	MUC5AC	mucin-5AC-like isoform X1 OS=Salmo salar OX=8030 GN=LOC106605921 PE=4 SV=1	A0A1S3RYS7	4586	P98088	1.472	1	1	1	1	100.3	5.21	0.031	8.58579e-16
	MYH10	myosin-10-like isoform X2 OS=Salmo salar OX=8030 GN=LOC106601199 PE=3 SV=1	A0A1S3R8I5	4628	P35580	185.114	11	22	25	1	229.4	5.57	0.329	0.000265323
	MYH11	myosin-11-like OS=Salmo salar OX=8030 GN=LOC106594706 PE=4 SV=1	A0A1S3QNN0	4629	P35749	65.558	24	8	9	1	51.9	4.92	0.188	3.26048e-05
	NLRC3	protein NLRC3-like OS=Salmo salar OX=8030 GN=LOC106574355 PE=4 SV=1	A0A1S3MR43	197358	Q7RTR2	31.271	8	6	6	1	104.1	7.33	0.491	0.0362523
	NUTF2	Nuclear transport factor 2 OS=Salmo salar OX=8030 GN=NTF2 PE=2 SV=1	B5XDN4	10204	P61970	3.11	17	1	1	1	14.5	6.04	0.298	0.00907804
	OSTC	UPF0527 membrane protein OS=Salmo salar OX=8030 GN=U527 PE=2 SV=1	B5X261	58505	Q9NRP0	10.813	12	1	1	1	16.7	9.09	0.351	0.00911998
	PPL	periplakin-like OS=Salmo salar OX=8030 GN=LOC106593617 PE=4 SV=1	A0A1S3QM54	5493	O60437	40.967	43	4	4	4	11.3	9.14	0.629	0.0178643
	PPP1CA	Serine/threonine-protein phosphatase OS=Salmo salar OX=8030 GN=PP2AB PE=2 SV=1	B5X934	5499	P62136	58.476	37	7	7	1	35.5	5.54	0.312	0.00180756
	PSMA1	Proteasome subunit alpha type OS=Salmo salar OX=8030 GN=PSA1 PE=2 SV=1	B5XCL4	5682	P25786	44.876	32	8	8	1	29.4	6.18	0.058	8.58579e-16
	PSMB1	Proteasome subunit beta OS=Salmo salar OX=8030 GN=PSB1A PE=2 SV=1	B5XBR9	5689	P20618	89.924	43	9	10	1	26.2	7.08	0.583	0.0102636
	RFPL4A	ret finger protein-like 4A isoform X1 OS=Salmo salar OX=8030 GN=LOC106577961 PE=4 SV=1	A0A1S3N9Y6	342931	A6NLU0	21.967	20	5	5	3	34.9	5.68	0.592	0.0029373
	SACS	sacsin-like isoform X1 OS=Salmo salar OX=8030 GN=LOC106581114 PE=4 SV=1	A0A1S3NSG2	26278	Q9NZJ4	1.243	0	1	1	1	522	6.77	0.01	8.58579e-16
	SDC1	Syndecan OS=Salmo salar OX=8030 GN=LOC106565017 PE=3 SV=1	A0A1S3L7W7	6382	P18827	1.881	6	1	1	1	24.2	4.84	0.337	9.67468e-08
	SDR42E1	short-chain dehydrogenase/reductase family 42E member 1-like OS=Salmo salar OX=8030 GN=LOC106595918 PE=3 SV=1	A0A1S3QTL3	93517	Q8WUS8	4.836	4	1	1	1	42.9	8.28	0.01	8.58579e-16
	SELENOS	Selenoprotein S OS=Salmo salar OX=8030 GN=SELS PE=2 SV=1	B5X968	55829	Q9BQE4	4.417	11	1	1	1	21.1	8.72	0.01	8.58579e-16
	SLC25A5	ADP/ATP translocase 2-like OS=Salmo salar OX=8030 GN=ADT2 PE=2 SV=1	B5X8C1	292	P05141	124.56	56	16	18	1	32.6	9.69	0.158	1.04301e-11
	SRSF2	Splicing factor, arginine/serine-rich 2 OS=Salmo salar OX=8030 GN=SFRS2 PE=2 SV=1	B5X3Z4	6427	Q01130	20.414	18	3	3	1	24.1	11.78	0.51	0.068246
	SRSF7	serine/arginine-rich splicing factor 7 isoform X4 OS=Salmo salar OX=8030 GN=srsf7 PE=4 SV=1	A0A1S3L6N9	6432	Q16629	9.347	13	2	2	1	26.6	11.5	0.533	0.046786
	STRN4	striatin-4 OS=Salmo salar OX=8030 GN=strn4 PE=4 SV=1	A0A1S3SXA0	29888	Q9NRL3	3.562	6	1	1	1	39.1	5.68	0.01	8.58579e-16
	SYF2	Pre-mRNA-splicing factor SYF2 OS=Salmo salar OX=8030 GN=SYF2 PE=2 SV=1	B5X3Q8	25949	O95926	3.358	5	1	1	1	28.1	8.78	0.309	4.16748e-07
	TREH	trehalase-like OS=Salmo salar OX=8030 GN=LOC106613396 PE=4 SV=1	A0A1S3T394	11181	O43280	2.015	13	1	1	1	24.5	6.4	0.225	3.06477e-05
	TUBA1A	Tubulin alpha chain OS=Salmo salar OX=8030 GN=LOC106572604 PE=3 SV=1	A0A1S3MHP9	7846	Q71U36	178.817	59	18	20	1	49.9	5.15	0.328	0.000188286
	UBA1	ubiquitin-like modifier-activating enzyme 1 OS=Salmo salar OX=8030 GN=LOC106572968 PE=4 SV=1	A0A1S3MJJ1	7317	P22314	114.177	48	10	12	3	36.7	6.52	0.623	0.0308986
	WDR44	WD repeat-containing protein 44-like isoform X2 OS=Salmo salar OX=8030 GN=LOC106603103 PE=4 SV=1	A0A1S3RIY9	54521	Q5JSH3	1.617	3	1	1	1	99.3	5.48	0.01	8.58579e-16
	ZNF256	zinc-binding protein A33-like OS=Salmo salar OX=8030 GN=LOC106569442 PE=4 SV=1	A0A1S3LZC9	10172	Q9Y2P7	28.454	19	6	6	6	44.2	8.29	0.596	0.0164087
		uncharacterized protein LOC106581848 OS=Salmo salar OX=8030 GN=LOC106581848 PE=4 SV=1	A0A1S3NWF4			8.511	9	2	2	2	31.1	6.29	0.279	2.16199e-06
		stonustoxin subunit beta-like OS=Salmo salar OX=8030 GN=LOC106602048 PE=4 SV=1	A0A1S3RDM7			37.408	24	5	5	1	30	6.83	0.312	0.00018567
		uncharacterized protein LOC106606371 OS=Salmo salar OX=8030 GN=LOC106606371 PE=4 SV=1	A0A1S3S0Q1			11.473	4	1	1	1	58.3	5.34	0.415	0.0665285

## Sheet: SF2_INTESTINE
	DOWN-REGULATED IN LYSO-PHOSPHOLIPIDES DIET		Accession	Gene		Sum PEP	Coverage			# Unique			FOLD CHANGE	p-Value
	GENE CODE	Description	Number	Number	UniProtKB	Score	[%]	# Peptides	# Isoforms	Peptides	MW [kDa]	calc. pI	C-Diet/LPL-diet	C-Diet/LPL-diet
	ABCG5	ATP-binding cassette sub-family G member 5 OS=Salmo salar OX=8030 GN=abcg5 PE=4 SV=1	A0A1S3Q634	64240	Q9H222	4.047	2	1	1	1	78.1	7.12	100	8.58579e-16
	AK2	Adenylate kinase 2, mitochondrial OS=Salmo salar OX=8030 GN=LOC106570014 PE=3 SV=1	A0A1S3M2P2	204	P54819	59.035	46	8	10	1	26	7.42	100	8.58579e-16
	ALDH6A1	methylmalonate-semialdehyde dehydrogenase [acylating], X2 OS=Salmo salar OX=8030 GN=LOC106571571 PE=4 SV=1	A0A1S3MBC5	4329	Q02252	74.372	28	11	12	1	55.4	6.2	100	8.58579e-16
	AMFR	E3 ubiquitin-protein ligase AMFR OS=Salmo salar OX=8030 GN=LOC100380762 PE=4 SV=1	A0A1S3KVQ8	267	Q9UKV5	2.588	2	1	1	1	71.1	6.27	100	8.58579e-16
	ANGPTL4	angiopoietin-related protein 4-like OS=Salmo salar OX=8030 GN=LOC106568957 PE=4 SV=1	A0A1S3LXH2	51129	Q9BY76	1.328	2	1	1	1	52.5	7.52	2.256	7.62522e-05
	ANKS4B	ankyrin repeat and SAM domain-containing protein 4B-like OS=Salmo salar OX=8030 GN=LOC106606738 PE=4 SV=1	A0A1S3S2F2	257629	Q8N8V4	54.685	20	7	8	1	48.7	5	2.235	1.89069e-05
	ANO9	Anoctamin OS=Salmo salar OX=8030 GN=LOC106587474 PE=3 SV=1	A0A1S3PUJ4	338440	A1A5B4	2.976	2	1	1	1	91.6	8.18	100	8.58579e-16
	ANP32E	Acidic leucine-rich nuclear phosphoprotein 32 family member E OS=Salmo salar OX=8030 GN=AN32E PE=2 SV=1	C0HAU4	81611	Q9BTT0	15.569	11	2	2	1	28.1	4.07	2.259	0.0314152
	APOE	apolipoprotein Eb-like OS=Salmo salar OX=8030 GN=LOC106605689 PE=3 SV=1	A0A1S3RXT3	348	P02649	4.032	5	1	1	1	35.6	5.82	100	8.58579e-16
	ATP1A1	Sodium/potassium-transporting ATPase subunit alpha OS=Salmo salar OX=8030 GN=LOC100380633 PE=3 SV=1	A0A1S3MWN0	476	P05023	510.853	50	45	55	1	112.6	5.31	1.89	0.00154228
	ATP5F1	ATP synthase subunit delta, mitochondrial-like OS=Salmo salar OX=8030 GN=ATPD PE=2 SV=1	B5XGB9	513	P30049	18.257	34	2	3	2	17	4.94	2.901	0.0117361
	ATP5F1D	ATP synthase subunit delta, mitochondrial-like OS=Salmo salar OX=8030 GN=ATPD PE=2 SV=1	B5XDU6	513	P30049	11.037	9	1	2	1	17	4.94	2.966	0.00503068
	ATP5F1E	ATP synthase subunit epsilon, mitochondrial OS=Salmo salar OX=8030 GN=ATP5E PE=2 SV=1	B5XCB0	514	P56381	7.342	35	2	2	2	5.7	10.01	1.741	0.00327695
	BHMT	betaine--homocysteine S-methyltransferase 1-like OS=Salmo salar OX=8030 GN=LOC106568115 PE=4 SV=1	A0A1S3LST5	635	Q93088	12.733	6	2	2	2	44.3	7.46	2.225	0.00466506
	BTN2A2	Butyrophilin subfamily 2 member A2 OS=Salmo salar OX=8030 GN=BT2A2 PE=2 SV=1	B5XEX6	10385	Q8WVV5	8.384	24	2	2	1	16.6	7.91	100	8.58579e-16
	C1QL2	Complement C1q-like protein 2 OS=Salmo salar OX=8030 GN=C1QL2 PE=2 SV=1	B5X7J5	165257	Q7Z5L3	17.037	13	3	3	3	32.7	5.14	2.958	0.00079978
	C9orf64	Queuosine salvage protein OS=Salmo salar OX=8030 GN=cssa24h9orf64 PE=3 SV=1	A0A1S3PJS2	84267	Q5T6V5	1.572	4	1	1	1	38.9	5.78	100	8.58579e-16
	CALD1	non-muscle caldesmon-like isoform X2 OS=Salmo salar OX=8030 GN=LOC106573078 PE=4 SV=1	A0A1S3MJ65	800	Q05682	98.77	23	12	12	12	59.4	5.45	1.783	0.000174418
	CAP2	Adenylyl cyclase-associated protein OS=Salmo salar OX=8030 GN=cap2 PE=3 SV=1	A0A1S3M599	10486	P40123	3.583	4	2	2	1	60.4	7.3	100	8.58579e-16
	CIAPIN1	Anamorsin-B OS=Salmo salar OX=8030 GN=ciapin1-B PE=2 SV=2	C0HBG1	57019	Q6FI81	8.172	5	1	1	1	33.1	5.36	100	8.58579e-16
	CLEC1A	uncharacterized protein LOC106565579 OS=Salmo salar OX=8030 GN=LOC106565579 PE=4 SV=1	A0A1S3LBJ3	51267	Q8NC01	120.563	60	8	9	8	19.4	7.93	1.707	0.000853511
	COL12A1	collagen alpha-1(XII) chain-like isoform X1 OS=Salmo salar OX=8030 GN=LOC106610773 PE=4 SV=1	A0A1S3SN90	1303	Q99715	56.152	5	13	13	2	331.3	5.43	3.17	9.42428e-05
	COL4A5	collagen alpha-5(IV) chain-like isoform X1 OS=Salmo salar OX=8030 GN=LOC106608922 PE=4 SV=1	A0A1S3SE43	1287	P29400	11.05	2	1	1	1	159.5	8.4	100	8.58579e-16
	COX4I1	Cytochrome c oxidase subunit 4 isoform 1 mitochondrial OS=Salmo salar OX=8030 GN=cox4i1 PE=2 SV=1	B5DGJ0	1327	P13073	31.6	31	5	5	5	19.5	9.07	2.263	4.42666e-06
	CYP2D6	cytochrome P450 2D15-like OS=Salmo salar OX=8030 GN=LOC106587398 PE=3 SV=1	A0A1S3PU62	1565	P10635	2.82	1	1	1	1	55.5	6.92	100	8.58579e-16
	D2HGDH	LOW QUALITY PROTEIN: D-2-hydroxyglutarate dehydrogenase OS=Salmo salar OX=8030 GN=LOC106574512 PE=4 SV=1	A0A1S3MS42	728294	8N465	1.861	4	1	1	1	35.6	6.54	2.795	0.00618385
	DHRS7B	Dehydrogenase/reductase SDR family member 7B OS=Salmo salar OX=8030 GN=DRS7B PE=2 SV=1	B9EMW4	25979	Q6IAN0	6.04	5	1	1	1	34.1	9.38	100	8.58579e-16
	DMXL1	dmX-like protein 1 isoform X2 OS=Salmo salar OX=8030 GN=dmxl1 PE=4 SV=1	A0A1S3PK31	1657	Q9Y485	3.696	0	1	1	1	335.7	6.28	100	8.58579e-16
	EEF1A1	Elongation factor 1-alpha OS=Salmo salar OX=8030 GN=LOC106586700 PE=3 SV=1	A0A1S3PR50	1915	P68104	64.985	21	9	9	1	50.4	9.07	100	8.58579e-16
	EIF4A2	eukaryotic initiation factor 4A-II isoform X2 OS=Salmo salar OX=8030 GN=LOC106568752 PE=3 SV=1	A0A1S3LVI6	1974	Q14240	73.084	38	12	14	2	43.7	6.01	2.855	0.00108673
	EMC3	ER membrane protein complex subunit 3 OS=Salmo salar OX=8030 GN=POB PE=2 SV=1	B5XG85	55831	Q9P0I2	4.988	5	1	1	1	29.7	8.35	100	8.58579e-16
	EML6	echinoderm microtubule-associated protein-like 6 isoform X5 OS=Salmo salar OX=8030 GN=LOC106577113 PE=4 SV=1	A0A1S3N4F8	400954	Q6ZMW3	2.073	0	1	1	1	217.8	7.31	100	8.58579e-16
	EPHA3	Tyrosine-protein kinase OS=Salmo salar OX=8030 GN=LOC106588771 PE=3 SV=1	A0A1S3Q109	2042	P29320	8.62	5	3	3	1	59.7	6.67	100	8.58579e-16
	ESYT1	extended synaptotagmin-1-like isoform X1 OS=Salmo salar OX=8030 GN=LOC106567056 PE=4 SV=1	A0A1S3LK75	23344	Q9BSJ8	4.01	3	2	2	2	126.3	6.35	100	8.58579e-16
	ETFRF1	Electron transfer flavoprotein regulatory factor 1 OS=Salmo salar OX=8030 GN=etfrf1 PE=3 SV=1	B5XCZ6	144363	Q6IPR1	2.9	10	1	1	1	11.1	9.63	100	8.58579e-16
	F10	Coagulation factor X precursor OS=Salmo salar OX=8030 GN=FA10 PE=2 SV=1	C0HAZ4	2159	P00742	3.805	5	1	1	1	48	6.43	100	8.58579e-16
	F8A1	Factor VIII intron 22 protein OS=Salmo salar OX=8030 GN=f8a1 PE=2 SV=1	B5DG74	8263	P23610	3.236	3	1	1	1	35.5	5.21	100	8.58579e-16
	FABP1	fatty acid-binding protein 10-A, liver basic OS=Salmo salar OX=8030 GN=LOC106582922 PE=4 SV=1	A0A1S3P317	2168	P07148	2.807	8	1	1	1	14	8.4	2.299	0.0112811
	FAT3	protocadherin Fat 3-like OS=Salmo salar OX=8030 GN=LOC106590939 PE=4 SV=1	A0A1S3QCB1	120114	Q8TDW7	1.545	3	1	1	1	64.5	4.54	3.145	0.0453953
	FCHO2	F-BAR domain only protein 2 isoform X5 OS=Salmo salar OX=8030 GN=fcho2 PE=4 SV=1	A0A1S3KZ14	115548	Q0JRZ9	8.367	3	1	1	1	112.4	5.73	100	8.58579e-16
	FLRT1	leucine-rich repeat transmembrane protein FLRT1-like OS=Salmo salar OX=8030 GN=LOC106563458 PE=4 SV=1	A0A1S3L1V8	23769	Q9NZU1	1.347	3	1	1	1	76.3	6.54	3.203	0.0215009
	FN1	fibronectin-like isoform X2 OS=Salmo salar OX=8030 GN=LOC106582526 PE=4 SV=1	A0A1S3P0W8	2335	P02751	7.237	1	2	2	1	284.3	5.1	100	8.58579e-16
	GATAD2B	transcriptional repressor p66-beta-like isoform X3 OS=Salmo salar OX=8030 GN=LOC106580205 PE=4 SV=1	A0A1S3NM57	57459	Q8WXI9	5.652	2	1	1	1	74.2	9.86	3.43	0.0153599
	GCLM	glutamate--cysteine ligase regulatory subunit-like OS=Salmo salar OX=8030 GN=LOC106584335 PE=4 SV=1	A0A1S3PBH2	2730	P48507	17.716	14	4	4	1	30.3	5.19	100	8.58579e-16
	GFAP	glial fibrillary acidic protein-like OS=Salmo salar OX=8030 GN=LOC106585555 PE=3 SV=1	A0A1S3PJ16	2670	P14136	20.327	9	6	6	2	52	5.33	100	8.58579e-16
	GIMAP7	GTPase IMAP family member 7-like OS=Salmo salar OX=8030 GN=LOC106593455 PE=4 SV=1	A0A1S3QLM5	168537	Q8NHV1	2.488	2	1	1	1	60.2	6.52	100	8.58579e-16
	GPD1	glycerol-3-phosphate dehydrogenase [NAD(+)], cytoplasmic-like isoform X2 OS=Salmo salar OX=8030 GN=LOC106566713 PE=4 SV=1	A0A1S3LI37	2819	P21695	17.358	10	2	2	1	32.8	5.83	100	8.58579e-16
	H1-0	H1 histone family, member 0 like 1 OS=Salmo salar OX=8030 GN=LOC106579217 PE=2 SV=1	B5DGS0	3005	P07305	17.197	17	5	6	5	20.9	10.84	1.694	0.0010869
	HLA-A	MHC class I antigen OS=Salmo salar OX=8030 GN=Sasa-UGA PE=3 SV=1	D0UGC7	3105	P04439	10.112	6	2	2	1	41	7.58	4.099	8.58579e-16
	HMGN1	non-histone chromosomal protein HMG-14-like OS=Salmo salar OX=8030 GN=LOC106581119 PE=4 SV=1	A0A1S3NSF9	3150	P05114	7.207	17	1	1	1	11.2	4.79	2.447	0.0460076
	HMGN1	non-histone chromosomal protein HMG-14-like OS=Salmo salar OX=8030 GN=LOC106603561 PE=4 SV=1	A0A1S3RKV7	3150	P05114	6.549	13	1	1	1	9.8	5.44	2.499	0.00662844
	HMMR	hyaluronan mediated motility receptor OS=Salmo salar OX=8030 GN=hmmr PE=4 SV=1	A0A1S3SVH4	3161	O75330	2.148	1	1	1	1	114.9	5.4	3.041	0.00944554
	HOOK2	protein Hook homolog 2-like isoform X1 OS=Salmo salar OX=8030 GN=LOC106607036 PE=4 SV=1	A0A1S3S490	29911	Q96ED9	3.024	2	1	1	1	82.5	5.71	100	8.58579e-16
	HSD17B7	3-keto-steroid reductase-like isoform X1 OS=Salmo salar OX=8030 GN=LOC106568727 PE=4 SV=1	A0A1S3LVC1	51478	P56937	2.774	4	1	1	1	38.7	8.4	100	8.58579e-16
	HSPA1A	heat shock 70 kDa protein-like OS=Salmo salar OX=8030 GN=LOC106572869 PE=3 SV=1	A0A1S3MI49	3303	P0DMV8	60.632	16	9	10	1	70.7	5.59	100	8.58579e-16
	IFI44L	interferon-induced protein 44-like isoform X2 OS=Salmo salar OX=8030 GN=LOC106573918 PE=4 SV=1	A0A1S3MP42	10964	Q53G44	12.252	7	2	2	2	49.3	8	2.954	0.00295794
	IFIT2	interferon-induced protein with tetratricopeptide repeats 2-like OS=Salmo salar OX=8030 GN=LOC106592734 PE=4 SV=1	A0A1S3QHM6	3433	P09913	22.785	17	4	4	1	27.2	8.94	100	8.58579e-16
	ISG15	ISG15-like protein OS=Salmo salar OX=8030 GN=LOC100136541 PE=2 SV=1	Q29W12	9636	P05161	21.712	19	2	2	1	17.3	8.18	4.852	1.96018e-11
	ITLN1	intelectin-like OS=Salmo salar OX=8030 GN=LOC106588634 PE=4 SV=1	A0A1S3Q075	55600	Q8WWA0	73.513	32	7	9	2	37	6.92	2.047	0.000337528
	KLK3	glandular kallikrein, prostatic-like OS=Salmo salar OX=8030 GN=LOC106610912 PE=4 SV=1	A0A1S3SNY7	354	P07288	7.567	28	3	3	3	11.2	5.5	2.982	3.21661e-09
	KRT18	Keratin, type I cytoskeletal 18 OS=Salmo salar OX=8030 GN=K1C18 PE=2 SV=1	B5X4L3	3875	P05783	14.13	7	3	3	1	49.3	5.85	100	8.58579e-16
	LEMD3	inner nuclear membrane protein Man1-like OS=Salmo salar OX=8030 GN=LOC106591410 PE=4 SV=1	A0A1S3QE34	23592	Q9Y2U8	4.986	7	1	1	1	28.2	6.02	100	8.58579e-16
	MAT1A	S-adenosylmethionine synthase OS=Salmo salar OX=8030 GN=LOC106613069 PE=3 SV=1	A0A1S3T1G7	4143	Q00266	13.099	12	3	3	1	43	6.48	3.303	0.000619717
	METTL1	tRNA (guanine-N(7)-)-methyltransferase OS=Salmo salar OX=8030 GN=mettl1 PE=3 SV=1	A0A1S3P564	4234	Q9UBP6	4.659	7	1	1	1	23.9	8.25	100	8.58579e-16
	MFF	mitochondrial fission factor homolog A-like isoform X2 OS=Salmo salar OX=8030 GN=LOC106598202 PE=4 SV=1	A0A1S3QX98	56947	Q9GZY8	2.364	3	1	1	1	32	6.38	100	8.58579e-16
	MFSD1	major facilitator superfamily domain-containing protein 1 isoform X1 OS=Salmo salar OX=8030 GN=mfsd1 PE=4 SV=1	A0A1S3T0D2	64747	Q9H3U5	6.276	3	1	1	1	51.5	6.23	100	8.58579e-16
	MLKL	mixed lineage kinase domain-like protein OS=Salmo salar OX=8030 GN=LOC106561002 PE=4 SV=1	A0A1S3KN07	197259	Q8NB16	3.376	3	1	1	1	54.6	8.09	100	8.58579e-16
	MME	neprilysin-like OS=Salmo salar OX=8030 GN=LOC106613305 PE=4 SV=1	A0A1S3T2Q3	4311	P08473	9.866	4	3	3	1	88	6.18	100	8.58579e-16
	MOB3A	MOB kinase activator 3A-like OS=Salmo salar OX=8030 GN=MOL2A PE=2 SV=1	B5X7L1	126308	Q96BX8	3.187	6	1	1	1	25.3	8.6	100	8.58579e-16
	MRC1	macrophage mannose receptor 1-like OS=Salmo salar OX=8030 GN=LOC106568508 PE=4 SV=1	A0A1S3LTT7	4360	P22897	24.383	3	4	4	4	242.7	5.14	3.76	6.0035e-05
	MRPL20	39S ribosomal protein L20, mitochondrial OS=Salmo salar OX=8030 GN=mrpl20 PE=3 SV=1	A0A1S3LC80	55052	Q9BYC9	3.327	7	1	1	1	17.1	11.53	100	8.58579e-16
	MRPL27	39S ribosomal protein L27, mitochondrial-like OS=Salmo salar OX=8030 GN=RM27 PE=2 SV=1	B5X9T1	51264	Q9P0M9	3.029	16	1	1	1	16.1	10.39	100	8.58579e-16
	MSMB	beta-microseminoprotein-like OS=Salmo salar OX=8030 GN=LOC106606171 PE=4 SV=1	A0A1S3S004	4477	P08118	9.157	18	2	2	2	12.6	8.13	2.918	2.63762e-08
	MSMB	Beta-microseminoprotein precursor OS=Salmo salar OX=8030 GN=MSMB PE=2 SV=1	B5XB38	4477	P08118	7.623	22	2	2	2	12.5	8.22	3.619	0.0153599
	MX1	Mx3 protein OS=Salmo salar OX=8030 GN=LOC100136587 PE=2 SV=2	Q98992	4599	P20591	92.673	37	18	18	17	70.9	5.52	1.903	0.00015275
	MYH2	myosin heavy chain, fast skeletal muscle-like OS=Salmo salar OX=8030 GN=LOC106565367 PE=3 SV=1	A0A1S3LA81	4620	Q9UKX2	10.667	3	4	4	1	222.4	5.95	2.946	0.0109833
	MYO1B	unconventional myosin-Ib-like isoform X5 OS=Salmo salar OX=8030 GN=LOC106582299 PE=3 SV=1	A0A1S3NZK9	4430	O43795	50.354	13	10	10	4	127.5	9.14	2.656	0.00392849
	MYO5C	unconventional myosin-Vc OS=Salmo salar OX=8030 GN=myo5c PE=3 SV=1	A0A1S3PDR3	55930	Q9NQX4	17.905	4	3	3	1	203	7.18	100	8.58579e-16
	MYO7A	unconventional myosin-VIIa-like isoform X6 OS=Salmo salar OX=8030 GN=LOC106603713 PE=3 SV=1	A0A1S3RLS6	4647	Q13402	14.902	2	4	4	1	252.8	8.47	100	8.58579e-16
	MYO9B	unconventional myosin-IXb-like isoform X2 OS=Salmo salar OX=8030 GN=LOC106569614 PE=3 SV=1	A0A1S3M0I6	4650	Q13459	2.412	1	1	1	1	208.9	8.65	100	8.58579e-16
	NACAD	NAC-alpha domain-containing protein 1-like OS=Salmo salar OX=8030 GN=LOC106605423 PE=4 SV=1	A0A1S3RW99	23148	O15069	5.824	0	1	1	1	297.6	4.73	100	8.58579e-16
	NDRG4	protein NDRG4 isoform X5 OS=Salmo salar OX=8030 GN=LOC106573649 PE=4 SV=1	A0A1S3MMF9	65009	Q9ULP0	3.031	5	1	1	1	37.1	6.16	100	8.58579e-16
	NIPSNAP2	protein NipSnap homolog 2-like OS=Salmo salar OX=8030 GN=LOC106581053 PE=4 SV=1	A0A1S3NSP6	2631	O75323	2.356	3	1	1	1	35.1	9.11	100	8.58579e-16
	NLRX1	NLR family member X1 isoform X2 OS=Salmo salar OX=8030 GN=nlrx1 PE=4 SV=1	A0A1S3SXR0	79671	Q86UT6	2.547	2	1	1	1	111.3	8.68	2.343	0.018457
	NUCKS1	Nuclear ubiquitous casein and cyclin-dependent kinases substrate OS=Salmo salar OX=8030 GN=NUCKS PE=2 SV=1	B5X2R9	64710	Q9H1E3	13.445	9	2	2	1	35.7	4.86	2.807	0.0102636
	NUP54	nucleoporin p54 isoform X3 OS=Salmo salar OX=8030 GN=nup54 PE=4 SV=1	A0A1S3KJI5	53371	Q7Z3B4	4.933	3	1	1	1	53.5	7.23	3.342	0.0010869
	PDE6D	Retinal rod rhodopsin-sensitive cGMP 3',5'-cyclic phosphodiesterase subunit delta OS=Salmo salar OX=8030 GN=PDE6D PE=2 SV=1	B9ENR8	5147	O43924	1.254	12	1	1	1	18	5.41	3.178	0.00814904
	PDHA1	Pyruvate dehydrogenase E1 component subunit alpha OS=Salmo salar OX=8030 GN=ODPA PE=2 SV=1	B5X4R5	5160	P08559	64.44	40	11	11	1	43.6	7.68	100	8.58579e-16
	PDK2	pyruvate dehydrogenase (Acetyl-transferring) kinase isozyme 2, X1 OS=Salmo salar OX=8030 GN=LOC106607477 PE=4 SV=1	A0A1S3S6G9	5164	Q15119	6.363	3	1	1	1	46.7	6.47	100	8.58579e-16
	PQBP1	Polyglutamine-binding protein 1 OS=Salmo salar OX=8030 GN=PQBP1 PE=2 SV=1	B9ELZ9	10084	O60828	5.843	12	1	1	1	26.1	5.17	100	8.58579e-16
	PRELP	prolargin-like OS=Salmo salar OX=8030 GN=LOC106583520 PE=4 SV=1	A0A1S3P6P0	5549	P51888	47.544	24	6	6	1	43	8.48	2.809	0.0117361
	PSAP	Proactivator polypeptide OS=Salmo salar OX=8030 GN=SAP PE=2 SV=1	B5X4D6	5660	P07602	1.302	4	1	1	1	58.4	4.83	6.001	4.96644e-05
	PTMA	prothymosin alpha-B-like isoform X2 OS=Salmo salar OX=8030 GN=LOC106565712 PE=4 SV=1	A0A1S3LDM0	5757	P06454	4.992	12	1	1	1	13.9	4.36	4.48	0.000874889
	PTPN13	tyrosine-protein phosphatase non-receptor type 13 isoform X1 OS=Salmo salar OX=8030 GN=ptpn13 PE=4 SV=1	A0A1S3LU47	5783	Q12923	2.688	0	1	1	1	279.3	6.14	100	8.58579e-16
	RPL35	60S ribosomal protein L35 OS=Salmo salar OX=8030 GN=RL35 PE=2 SV=1	B5X6R2	11224	P42766	6.826	14	2	2	1	14.5	11.28	1.861	0.00280636
	S100A5	protein S100-A5-like OS=Salmo salar OX=8030 GN=S10A5 PE=2 SV=1	B5XGM0	6276	P33763	6.383	14	1	1	1	11.8	7.4	100	8.58579e-16
	SAMHD1	deoxynucleoside triphosphate triphosphohydrolase SAMHD1 isoform X2 OS=Salmo salar OX=8030 GN=samhd1 PE=4 SV=1	A0A1S3LGT9	25939	Q9Y3Z3	6.329	2	2	2	1	80.4	8.48	100	8.58579e-16
	SEC61B	Protein transport protein Sec61 subunit beta OS=Salmo salar OX=8030 GN=SC61B PE=2 SV=1	B5XE87	10952	P60468	7.796	23	2	2	2	10.1	11.8	2.331	7.36013e-06
	SELENOT	Selenoprotein T OS=Salmo salar OX=8030 GN=LOC106599070 PE=3 SV=1	A0A1S3R0C9	51714	P62341	5.745	7	1	1	1	22.5	7.33	100	8.58579e-16
	SLC12A1	solute carrier family 12 member 1-like OS=Salmo salar OX=8030 GN=LOC106562485 PE=4 SV=1	A0A1S3KX29	6557	Q13621	28.436	35	6	6	6	23.3	8.57	2.755	1.18523e-07
	SLC25A3	Phosphate carrier protein, mitochondrial OS=Salmo salar OX=8030 GN=MPCP PE=2 SV=1	C0H8G7	5250	Q00325	29.09	19	7	7	3	39.8	8.95	1.782	0.00617758
	SLC6A19	sodium-dependent neutral amino acid transporter B(0)AT1-like OS=Salmo salar OX=8030 GN=LOC106600117 PE=4 SV=1	A0A1S3R3I9	340024	Q695T7	18.82	51	4	4	4	10.4	5.48	1.868	0.00235769
	SMC2	structural maintenance of chromosomes protein 2-like OS=Salmo salar OX=8030 GN=LOC106596099 PE=4 SV=1	A0A1S3QS65	10592	O95347	4.646	34	2	2	2	12.3	5.52	100	8.58579e-16
	STK4	Serine/threonine-protein kinase 4 OS=Salmo salar OX=8030 GN=STK4 PE=2 SV=1	C0H9Q4	6789	Q13043	2.751	3	1	1	1	55.8	5.08	100	8.58579e-16
	SUMF2	sulfatase-modifying factor 2 isoform X1 OS=Salmo salar OX=8030 GN=sumf2 PE=4 SV=1	A0A1S3L2B1	25870	Q8NBJ7	2.54	5	1	1	1	34.1	5.83	100	8.58579e-16
	SUMO2	small ubiquitin-related modifier 2-like OS=Salmo salar OX=8030 GN=LOC106592735 PE=4 SV=1	A0A1S3QHQ4	6613	P61956	5.151	21	1	1	1	6.6	9.2	100	8.58579e-16
	SUPT6H	transcription elongation factor SPT6-like OS=Salmo salar OX=8030 GN=LOC106563783 PE=4 SV=1	A0A1S3L2S7	6830	Q7KZ85	2.501	2	1	1	1	99.9	4.77	2.977	0.0130944
	SUSD1	sushi domain-containing protein 1-like isoform X2 OS=Salmo salar OX=8030 GN=LOC106585726 PE=4 SV=1	A0A1S3PK49	64420	Q6UWL2	1.527	3	1	1	1	118.1	5.78	2.916	0.0228779
	SWAP70	switch-associated protein 70-like OS=Salmo salar OX=8030 GN=LOC106584609 PE=4 SV=1	A0A1S3PD71	23075	Q9UH65	4.401	2	1	1	1	69.4	6.35	100	8.58579e-16
	SYAP1	synapse-associated protein 1 isoform X1 OS=Salmo salar OX=8030 GN=syap1 PE=4 SV=1	A0A1S3MZQ7	94056	Q96A49	6.736	8	2	2	2	41.5	4.46	100	8.58579e-16
	TM9SF1	Transmembrane 9 superfamily member OS=Salmo salar OX=8030 GN=LOC106566422 PE=3 SV=1	A0A1S3LHA2	10548	O15321	7.628	4	2	2	1	74.8	6.89	100	8.58579e-16
	TMEM14C	Transmembrane protein 14C OS=Salmo salar OX=8030 GN=TM14C PE=2 SV=1	B5XBP9	51522	Q9P0S9	8.856	27	1	1	1	10.9	9.76	100	8.58579e-16
	TPM1	Tropomyosin-1 alpha chain OS=Salmo salar OX=8030 GN=TPM1 PE=2 SV=1	B5X1U5	7168	P09493	124.014	54	21	21	2	32.9	4.69	1.704	0.000904502
	TPM1	Tropomyosin-1 alpha chain OS=Salmo salar OX=8030 GN=TPM1 PE=2 SV=1	B5X2P7	7168	P09493	113.599	56	19	21	7	32.8	4.7	1.786	0.000166557
	TTN	titin-like OS=Salmo salar OX=8030 GN=LOC106586767 PE=4 SV=1	A0A1S3PQA1	7273	Q8WZ42	3.865	2	1	1	1	94	4.21	100	8.58579e-16
	TUBA1A	Tubulin alpha chain OS=Salmo salar OX=8030 GN=LOC106565438 PE=3 SV=1	A0A1S3LC44	7846	Q71U36	225.44	62	21	25	1	49.9	5.1	100	8.58579e-16
	TXLNA	alpha-taxilin-like OS=Salmo salar OX=8030 GN=LOC106589073 PE=4 SV=1	A0A1S3Q2Q3	200081	P40222	5.748	2	1	1	1	64.6	5.36	100	8.58579e-16
	UBE2I	SUMO-conjugating enzyme UBC9-like OS=Salmo salar OX=8030 GN=UBC9 PE=2 SV=1	B5X8G9	7329	P63279	15.209	29	3	3	1	18.1	8.65	2.995	0.0452297
	UBE2L3	Ubiquitin-conjugating enzyme E2 L3 OS=Salmo salar OX=8030 GN=UB2L3 PE=2 SV=2	B5XD07	7332	P68036	70.715	52	5	5	1	17.9	8.85	5.028	2.09885e-05
	UCHL1	Ubiquitin carboxyl-terminal hydrolase OS=Salmo salar OX=8030 GN=LOC106571840 PE=3 SV=1	A0A1S3MC84	7345	P09936	4.933	1	1	1	1	112.4	5.16	3.054	0.00341889
	UQCRH	Cytochrome b-c1 complex subunit 6, mitochondrial OS=Salmo salar OX=8030 GN=QCR6 PE=2 SV=1	B5X7W9	7388	P07919	1.581	12	1	1	1	16.7	4.53	2.743	0.0130872
	USP36	ubiquitin carboxyl-terminal hydrolase 36 isoform X2 OS=Salmo salar OX=8030 GN=usp36 PE=3 SV=1	A0A1S3S115	57602	Q9P275	2.28	2	1	1	1	127.6	9.74	100	8.58579e-16
	YNC2H1	cytoplasmic dynein 2 heavy chain 1-like OS=Salmo salar OX=8030 GN=LOC106613206 PE=4 SV=1	A0A1S3T286	79659	Q8NCM8	1.359	1	1	1	1	84.2	6.67	3.01	0.00188068
	ZNF420	zinc finger protein 420-like OS=Salmo salar OX=8030 GN=LOC106591017 PE=4 SV=1	A0A1S3QCU0	147923	Q8TAQ5	1.916	3	1	1	1	47.8	9.13	3.45	0.000770837
		uncharacterized protein LOC106592774 OS=Salmo salar OX=8030 GN=LOC106592774 PE=4 SV=1	A0A1S3QHV1			2.939	4	1	1	1	40.7	11.36	2.97	0.0163284
		uncharacterized protein LOC106608843 OS=Salmo salar OX=8030 GN=LOC106608843 PE=4 SV=1	A0A1S3SDU2			4.926	5	1	1	1	27.2	7.58	3.714	5.93259e-05

## Sheet: SF3_LIVER
	UP-REGULATED IN LYSO-PHOSPHOLIPIDES DIET		Accession	Gene		Sum PEP	Coverage			# Unique			FOLD CHANGE	p-Value
	GENE CODE	Description	Number	Number	UniProtKB	Score	[%]	# Peptides	# Isoforms	Peptides	MW [kDa]	calc. pI	C-Diet/LPL-diet	C-Diet/LPL-diet
	ATP5F1B	ATP synthase subunit b, mitochondrial OS=Salmo salar OX=8030 GN=atp5f1 PE=2 SV=1	B5DGH4	506	P06576	225.596	53	16	25	1	27.9	9.38	0.518	0.016823
	IGSF10	immunoglobulin superfamily member 10-like OS=Salmo salar OX=8030 GN=LOC106613308 PE=4 SV=1	A0A1S3T2Q7	285313	Q6WRI0	1.765	0	1	1	1	293.1	7.34	0.608	0.0326569
	RP1	oxygen-regulated protein 1-like OS=Salmo salar OX=8030 GN=LOC106578686 PE=4 SV=1	A0A1S3NDQ7	6101	P56715	1.184	0	1	1	1	304.5	5.38	0.175	6.53565e-16
	SLC25A22	mitochondrial glutamate carrier 1-like isoform X1 OS=Salmo salar OX=8030 GN=LOC106587515 PE=3 SV=1	A0A1S3PUT3	79751	Q9H936	9.793	9	2	2	1	33.9	9.31	0.324	0.0112957
	TF	Serotransferrin-1 OS=Salmo salar OX=8030 GN=tf1 PE=1 SV=1	P80426	7018	P02787	481.661	56	30	39	1	74.6	7.24	0.638	0.00155303
	AACS	acetoacetyl-CoA synthetase OS=Salmo salar OX=8030 GN=aacs PE=4 SV=1	A0A1S3PKE1	65985	Q86V21	318.512	53	28	32	28	75	6.67	0.574	0.000567599
	AASS	Probable saccharopine dehydrogenase OS=Salmo salar OX=8030 GN=SCPDH PE=2 SV=1	C0HAR9	10157	Q9UDR5	245.363	63	16	18	7	46.3	8.65	0.62	0.0452948
	ABCD3	ATP-binding cassette sub-family D member 3 OS=Salmo salar OX=8030 GN=LOC106590647 PE=4 SV=1	A0A1S3QB87	5825	P28288	220.634	46	19	20	6	65.4	8.5	0.65	0.0147563
	ACACA	acetyl-CoA carboxylase isoform X2 OS=Salmo salar OX=8030 GN=LOC106603271 PE=4 SV=1	A0A1S3RIP3	31	Q13085	1551.53	63	116	145	29	272.9	6.6	0.504	4.20512e-06
	ACLY	ATP-citrate synthase OS=Salmo salar OX=8030 GN=LOC106607281 PE=3 SV=1	A0A1S3S5D9	47	P53396	557.048	53	48	59	48	123.3	7.4	0.628	0.00876869
	ACSL1	long-chain-fatty-acid--CoA ligase ACSBG2-like isoform X1 OS=Salmo salar OX=8030 GN=LOC106580039 PE=4 SV=1	A0A1S3NLF1	2180	P33121	222.988	44	21	23	11	84.9	5.44	0.547	4.07462e-05
	ACTN4	alpha-actinin-4 isoform X2 OS=Salmo salar OX=8030 GN=LOC106612603 PE=4 SV=1	A0A1S3SYH7	81	O43707	492.401	60	41	44	1	106.1	5.26	0.01	6.53565e-16
	ALDH2	aldehyde dehydrogenase, mitochondrial-like OS=Salmo salar OX=8030 GN=LOC106605645 PE=3 SV=1	A0A1S3RYU4	217	P05091	454.837	64	24	37	2	56.6	6	0.589	0.00241821
	ALDOA	Fructose-bisphosphate aldolase OS=Salmo salar OX=8030 GN=LOC100194624 PE=3 SV=1	A0A1S2WZE0	226	P04075	57.427	27	7	7	4	39.5	8.34	0.384	5.58781e-05
	APMAP	adipocyte plasma membrane-associated protein OS=Salmo salar OX=8030 GN=apmap PE=4 SV=1	A0A1S3N2B8	57136	Q9HDC9	255.142	42	17	22	3	46.6	6.38	0.589	0.00136504
	APMAP	adipocyte plasma membrane-associated protein OS=Salmo salar OX=8030 GN=apmap PE=4 SV=1	A0A1S2X0F1	57136	Q9HDC9	230.29	39	16	20	2	46.5	6.74	0.443	0.0286768
	AS3MT	arsenite methyltransferase-like OS=Salmo salar OX=8030 GN=LOC106568062 PE=4 SV=1	A0A1S3LRQ1	57412	Q9HBK9	9.766	8	3	3	3	41.3	7.17	0.326	0.00358056
	ATP5PF	ATP synthase-coupling factor 6, mitochondrial OS=Salmo salar OX=8030 GN=ATP5J PE=2 SV=1	B5X4S6	522	P18859	30.806	12	4	4	3	35.5	4.55	0.607	0.00514417
	BHMT	Betaine-homocysteine methyltransferase OS=Salmo salar OX=8030 GN=bhmt PE=2 SV=1	B5DGE7	635	Q93088	391.78	72	20	26	7	44.2	6.96	0.481	4.43729e-07
	BHMT	betaine--homocysteine S-methyltransferase 1-like OS=Salmo salar OX=8030 GN=LOC106568115 PE=4 SV=1	A0A1S3LST5	635	Q93088	517.276	72	21	29	8	44.3	7.46	0.481	5.90271e-07
	BTNL2	butyrophilin-like protein 2 isoform X1 OS=Salmo salar OX=8030 GN=LOC106583397 PE=4 SV=1	A0A1S3P5W0	56244	Q9UIR0	5.868	6	2	2	2	58.2	5.48	0.03	6.53565e-16
	CALCOCO1	calcium-binding and coiled-coil domain-containing protein 1 OS=Salmo salar OX=8030 GN=calcoco1 PE=4 SV=1	A0A1S3P5F0	57658	Q9P1Z2	1.489	2	1	1	1	67	5.03	0.464	0.0470413
	CCDC66	coiled-coil domain-containing protein 66 isoform X2 OS=Salmo salar OX=8030 GN=ccdc66 PE=4 SV=1	A0A1S3LF04	285331	A2RUB6	1.386	1	1	1	1	103.6	9.29	0.53	1.06256e-05
	CCDC9	coiled-coil domain-containing protein 9-like isoform X3 OS=Salmo salar OX=8030 GN=LOC106612595 PE=4 SV=1	A0A1S3SYE4	26093	Q9Y3X0	2.008	11	1	1	1	109.6	4.93	0.01	6.53565e-16
	CFH	complement factor H-like OS=Salmo salar OX=8030 GN=LOC106560550 PE=4 SV=1	A0A1S3KK78	3075	P08603	48.599	32	9	10	9	46.5	6.79	0.65	0.0425747
	CLEC1A	Nattectin OS=Salmo salar OX=8030 GN=NATTE PE=2 SV=1	B5XD87	51267	Q8NC01	2.726	11	1	1	1	18.8	4.97	0.01	6.53565e-16
	CNIH4	protein cornichon homolog 4 isoform X2 OS=Salmo salar OX=8030 GN=cnih4 PE=4 SV=1	A0A1S3RTQ0	29097	Q9P003	10.073	22	1	1	1	9.2	8.84	0.495	0.0467448
	CNN1	Calponin OS=Salmo salar OX=8030 GN=CNN1 PE=2 SV=1	B9ELG2	1264	P51911	9.605	6	1	1	1	33.1	8.44	0.47	0.0155567
	COX6C	Cytochrome c oxidase polypeptide VIc-2 OS=Salmo salar OX=8030 GN=CX6C2 PE=2 SV=1	B5X5C3	1345	P09669	26.077	37	3	3	3	8.6	10.07	0.65	0.0272709
	CPS1	carbamoyl-phosphate synthase [ammonia], mitochondrial OS=Salmo salar OX=8030 GN=cps1 PE=3 SV=1	A0A1S3PNL5	1373	P31327	118.54	15	14	14	14	166.5	6.23	0.634	0.0204664
	CTRB1	Chymotrypsin B precursor OS=Salmo salar OX=8030 GN=CTRB PE=2 SV=1	B5XB02	1504	P17538	46.505	33	4	5	4	28.3	6.61	0.353	5.58689e-07
	CYC1	Cytochrome C OS=Salmo salar OX=8030 GN=CYC PE=2 SV=1	B5DFW1	1537	P08574	60.876	55	5	7	2	11.4	9.54	0.65	0.0287095
	CYP1A1	cytochrome P450 3A27-like OS=Salmo salar OX=8030 GN=LOC106593942 PE=4 SV=1	A0A1S3QL55	1543	P04798	70.481	34	6	8	2	22.1	8.27	0.64	0.0416884
	DBNL	drebrin-like protein B OS=Salmo salar OX=8030 GN=LOC106580156 PE=4 SV=1	A0A1S3NLT2	28988	Q9UJU6	7.139	2	1	1	1	79.8	4.79	0.384	0.000325088
	DERL1	Derlin OS=Salmo salar OX=8030 GN=DERL2 PE=2 SV=1	B9ELQ7	79139	Q9BUN8	4.858	13	1	1	1	27.6	6.11	0.422	0.00607176
	DMGDH	dimethylglycine dehydrogenase, mitochondrial OS=Salmo salar OX=8030 GN=dmgdh PE=4 SV=1	A0A1S3LRM7	29958	Q9UI17	591.569	60	38	50	38	96.5	7.18	0.62	0.0266962
	ELOVL6	Elongation of very long chain fatty acids protein 6 OS=Salmo salar OX=8030 GN=elovl6 PE=3 SV=1	A0A1S3SSX2	79071	Q9H5J4	18.047	14	3	3	3	32.3	9.39	0.332	2.71974e-10
	FAAH2	fatty-acid amide hydrolase 2-A-like OS=Salmo salar OX=8030 GN=LOC106610441 PE=4 SV=1	A0A1S3SLU2	158584	Q6GMR7	208.463	52	19	20	19	59.8	9.2	0.61	0.0139267
	FABP2	Fatty acid-binding protein, intestinal OS=Salmo salar OX=8030 GN=FABPI PE=2 SV=1	B5XC78	2169	P12104	53.922	30	4	6	4	15.1	7.4	0.443	5.48719e-09
	FASN	fatty acid synthase-like OS=Salmo salar OX=8030 GN=LOC106610271 PE=4 SV=1	A0A1S3SKZ6	2194	P49327	1636.62	63	106	130	38	274.6	6.32	0.411	2.61864e-10
	FASN	fatty acid synthase-like OS=Salmo salar OX=8030 GN=LOC106589612 PE=4 SV=1	A0A1S3Q5U3	2194	P49327	2239.19	71	122	156	54	274.3	6.51	0.515	1.01476e-05
	FMNL2	formin-like protein 2 isoform X2 OS=Salmo salar OX=8030 GN=LOC106586162 PE=4 SV=1	A0A1S3PLJ0	114793	Q96PY5	2.264	1	1	1	1	127.7	8	0.01	6.53565e-16
	FMNL3	formin-like protein 3 isoform X3 OS=Salmo salar OX=8030 GN=LOC106567121 PE=4 SV=1	A0A1S3LKL6	91010	Q8IVF7	35.723	14	5	5	5	52.5	5.77	0.453	0.000730623
	G6PC	Glucose-6-phosphatase OS=Salmo salar OX=8030 GN=LOC106589306 PE=3 SV=1	A0A1S3Q3Q8	2538	P35575	49.433	21	4	5	4	39.7	8.43	0.63	0.0280082
	G6PD	Glucose-6-phosphate 1-dehydrogenase OS=Salmo salar OX=8030 GN=LOC106571947 PE=3 SV=1	A0A1S3MD97	2539	P11413	257.858	51	20	22	5	60.7	6.84	0.61	0.00937948
	G6PD	Glucose-6-phosphate 1-dehydrogenase OS=Salmo salar OX=8030 GN=G6PD PE=2 SV=1	B5X1I3	2539	P11413	260.902	58	23	25	8	59.1	7.14	0.641	0.0116198
	GDI1	Rab GDP dissociation inhibitor OS=Salmo salar OX=8030 GN=LOC106572620 PE=3 SV=1	A0A1S3MH76	2664	P31150	55.63	16	6	6	1	50.6	4.96	0.01	6.53565e-16
	GGT5	gamma-glutamyltransferase 5 isoform X1 OS=Salmo salar OX=8030 GN=ggt5 PE=4 SV=1	A0A1S3KZM1	2687	P36269	6.458	7	2	2	2	56.9	8.02	0.341	0.005007
	GOT1	Aspartate aminotransferase OS=Salmo salar OX=8030 GN=AATC PE=2 SV=1	B5X205	2805	P17174	93.469	38	13	14	3	45.8	7.2	0.499	0.0013249
	HAGH	hydroxyacylglutathione hydrolase isoform X2 OS=Salmo salar OX=8030 GN=glo2 PE=3 SV=1	A0A1S3QHM7	3029	Q16775	115.685	57	10	11	10	29.2	7.56	0.658	0.0080728
	HBB	hemoglobin subunit beta-like OS=Salmo salar OX=8030 GN=LOC106600318 PE=3 SV=1	A0A1S3R410	3043	P68871	27.89	49	5	6	1	10.1	8.05	0.49	0.000482407
	HBB	Hemoglobin subunit beta OS=Salmo salar OX=8030 GN=HBB PE=2 SV=1	B5X8L0	3043	P68871	154.88	78	10	12	2	16.2	7.55	0.493	7.71804e-05
	HMGB3	High mobility group protein B3 OS=Salmo salar OX=8030 GN=HMGB3 PE=2 SV=1	B9EN73	3149	O15347	66.738	35	7	8	5	22.7	7.24	0.57	0.0160341
	HSPA1A	Heat shock protein 70 isoform 3 OS=Salmo salar OX=8030 GN=hsp70-3 PE=2 SV=1	B5DG30	3303	P0DMV8	193.849	24	14	15	2	71	5.36	0.069	6.53565e-16
	KRT13	keratin, type I cytoskeletal 13-like OS=Salmo salar OX=8030 GN=LOC106564958 PE=3 SV=1	A0A1S3L929	3860	P13646	182.157	58	20	23	5	47.4	5.33	0.632	0.0104748
	LAMP1	Lysosome-associated membrane glycoprotein 1 OS=Salmo salar OX=8030 GN=LAMP1 PE=2 SV=1	C0H980	3916	P11279	7.333	5	1	1	1	43.9	4.92	0.01	6.53565e-16
	LRBA	lipopolysaccharide-responsive and beige-like anchor protein OS=Salmo salar OX=8030 GN=LOC106610178 PE=4 SV=1	A0A1S3SKH5	987	P50851	33.852	7	7	7	2	211	5.16	0.34	0.00043909
	LRRN3	leucine-rich repeat neuronal protein 3-like OS=Salmo salar OX=8030 GN=LOC106573248 PE=4 SV=1	A0A1S3MKK3	54674	Q9H3W5	1.804	3	1	1	1	78.3	6.68	0.393	1.51496e-05
	LZTFL1	leucine zipper transcription factor-like protein 1 isoform X1 OS=Salmo salar OX=8030 GN=LOC106578658 PE=4 SV=1	A0A1S3NCH7	54585	Q9NQ48	2.086	4	1	1	1	34.6	5.47	0.236	9.4113e-07
	MDH1	Malate dehydrogenase OS=Salmo salar OX=8030 GN=MDHM PE=2 SV=1	B5X5I4	4190	P40925	374.134	80	19	22	2	35.4	7.71	0.6	0.000406434
	MGST1	microsomal glutathione S-transferase 1-like OS=Salmo salar OX=8030 GN=LOC106575061 PE=4 SV=1	A0A1S3MU32	4257	P10620	37.896	38	5	7	4	17.1	9.45	0.579	0.000461583
	MME	Metalloendopeptidase OS=Salmo salar OX=8030 GN=LOC106561547 PE=4 SV=1	A0A1S3KR74	4311	P08473	37.704	20	3	4	3	29	7.23	0.393	0.000135354
	MOGAT2	2-acylglycerol O-acyltransferase 2-A-like OS=Salmo salar OX=8030 GN=LOC106578238 PE=4 SV=1	A0A1S3NAB8	80168	Q3SYC2	30.366	43	3	3	1	11.3	6.67	0.378	0.000148481
	MOGAT2	2-acylglycerol O-acyltransferase 2-A-like OS=Salmo salar OX=8030 GN=LOC106593135 PE=4 SV=1	A0A1S3QJI9	80168	Q3SYC2	38.528	46	4	4	2	14.6	10.1	0.54	7.84784e-05
	MPHOSPH10	U3 small nucleolar ribonucleoprotein protein MPP10 OS=Salmo salar OX=8030 GN=LOC106562155 PE=3 SV=1	A0A1S3KUK0	10199	O00566	12.036	5	2	2	2	75.3	4.84	0.01	6.53565e-16
	MYOG	Myogenin OS=Salmo salar OX=8030 GN=LOC100136471 PE=2 SV=2	Q2PZ12	4656	P15173	1.351	6	1	1	1	27.8	7.27	0.138	1.5328e-12
	NUDT21	Cleavage and polyadenylation specificity factor subunit 5 OS=Salmo salar OX=8030 GN=CPSF5 PE=2 SV=1	B9EQF4	11051	O43809	48.642	36	5	5	1	26.1	9.14	0.324	7.14669e-08
	NUDT3	diphosphoinositol polyphosphate phosphohydrolase 1 OS=Salmo salar OX=8030 GN=LOC106582705 PE=4 SV=1	A0A1S3P1U4	11165	O95989	4.29	8	1	1	1	19.9	5.67	0.01	6.53565e-16
	OGDH	2-oxoglutarate dehydrogenase complex, mitochondrial isoform X2 OS=Salmo salar OX=8030 GN=dlst PE=4 SV=1	A0A1S3SPW4	4967	Q02218	35.884	12	6	8	1	48.3	7.77	0.295	5.03228e-05
	OTUB1	Ubiquitin thioesterase OS=Salmo salar OX=8030 GN=LOC106608596 PE=3 SV=1	A0A1S3SCN3	55611	Q96FW1	5.028	5	1	1	1	35.7	6.61	0.459	0.0721762
	PARN	poly(A)-specific ribonuclease PARN-like OS=Salmo salar OX=8030 GN=LOC106593600 PE=4 SV=1	A0A1S3QKB8	5073	O95453	2.659	2	1	1	1	78.8	5.92	0.565	0.0135352
	PCDHGC5	protocadherin gamma-C5-like OS=Salmo salar OX=8030 GN=LOC106568128 PE=4 SV=1	A0A1S3LRZ0	56097	Q9Y5F6	1.368	2	1	1	1	90.6	4.98	0.388	2.07059e-07
	PCNP	PEST proteolytic signal-containing nuclear protein-like isoform X4 OS=Salmo salar OX=8030 GN=LOC106574824 PE=4 SV=1	A0A1S3MT42	57092	Q8WW12	8.594	8	1	1	1	15.5	9.63	0.359	8.57153e-07
	PDS5A	sister chromatid cohesion protein PDS5 homolog A-like OS=Salmo salar OX=8030 GN=LOC106594457 PE=4 SV=1	A0A1S3QPI7	23244	Q29RF7	4.549	9	2	2	1	31.4	9.48	0.381	0.0275074
	PRSS1	Trypsin-1 OS=Salmo salar OX=8030 GN=TRY1 PE=2 SV=1	B5X8D4	5644	P07477	46.33	46	4	4	1	26	5.27	0.439	0.000321083
	PRSS3	Trypsin-3 (Fragment) OS=Salmo salar OX=8030 PE=1 SV=1	P35033	5646	P35030	5.219	4	1	1	1	25.4	7.18	0.01	6.53565e-16
	RCAN1	calcipressin-1-like isoform X1 OS=Salmo salar OX=8030 GN=LOC106575574 PE=4 SV=1	A0A1S3MWN5	1827	P53805	6.61	6	1	1	1	23.8	5.48	0.457	0.00314697
	RDH12	Retinol dehydrogenase 12 OS=Salmo salar OX=8030 GN=RDH12 PE=2 SV=1	C0HAI8	145226	Q96NR8	49.435	30	9	9	8	35	9.1	0.704	0.0349569
	RIMS2	regulating synaptic membrane exocytosis protein 2-like OS=Salmo salar OX=8030 GN=LOC106570772 PE=4 SV=1	A0A1S3M6R2	9699	Q9UQ26	1.439	3	1	1	1	67.3	9.01	0.27	1.16079e-05
	RNASE3	ribonuclease-like 3 OS=Salmo salar OX=8030 GN=LOC106604501 PE=3 SV=1	A0A1S3RS25	6037	P12724	69.222	40	4	5	4	16.4	9.13	0.677	0.0153426
	RPL28	60S ribosomal protein L28 isoform X1 OS=Salmo salar OX=8030 GN=rl28 PE=4 SV=1	A0A1S3KLN2	6158	P46779	22.122	27	6	6	2	20.5	11.46	0.662	0.00457906
	RPL35	60S ribosomal protein L35 OS=Salmo salar OX=8030 GN=RL35 PE=2 SV=1	B5X6R2	11224	P42766	7.794	14	2	2	1	14.5	11.28	0.586	0.00558036
	RPL36	60S ribosomal protein L36 OS=Salmo salar OX=8030 GN=RL36 PE=2 SV=1	B5X5S9	25873	Q9Y3U8	50.255	37	6	10	1	12.1	11.49	0.634	0.0152201
	RRBP1	ribosome-binding protein 1-like isoform X3 OS=Salmo salar OX=8030 GN=LOC106589909 PE=4 SV=1	A0A1S3Q775	6238	Q9P2E9	408.83	50	34	38	1	110.6	4.83	0.635	0.0118927
	S100B	Protein S100 OS=Salmo salar OX=8030 GN=S10I PE=2 SV=1	B5X8K1	6285	P04271	23.26	14	1	2	1	10.2	5.48	0.592	0.00208496
	SCD	acyl-CoA desaturase-like OS=Salmo salar OX=8030 GN=LOC106608500 PE=3 SV=1	A0A1S3SC54	6319	O00767	52.263	14	3	4	1	38	9.16	0.422	0.00419527
	SCD	Acyl-CoA desaturase OS=Salmo salar OX=8030 GN=ACOD PE=2 SV=1	C0HAH2	6319	O00767	96.026	28	7	9	5	37.8	8.94	0.603	0.000324669
	SDR16C5	epidermal retinol dehydrogenase 2-like isoform X1 OS=Salmo salar OX=8030 GN=LOC106599159 PE=3 SV=1	A0A1S3R1L6	195814	Q8N3Y7	399.576	84	18	22	1	33.6	7.72	0.611	0.000898771
	SIAE	sialate O-acetylesterase-like OS=Salmo salar OX=8030 GN=LOC106581227 PE=4 SV=1	A0A1S3NTN9	54414	Q9HAT2	122.358	43	11	12	11	56.9	6.52	0.623	0.0102048
	SLC22A2	Solute carrier family 22 member 2 OS=Salmo salar OX=8030 GN=S22A2 PE=2 SV=1	B5X477	6582	O15244	22.769	9	3	3	3	63.1	6.27	0.41	0.000325458
	SLC25A1	tricarboxylate transport protein, mitochondrial OS=Salmo salar OX=8030 GN=slc25a1 PE=3 SV=1	A0A1S3PFX4	6576	P53007	76.598	32	8	9	2	34.5	9.69	0.617	0.00650052
	SLC25A28	mitoferrin-2-like OS=Salmo salar OX=8030 GN=LOC106589760 PE=3 SV=1	A0A1S3Q6N2	81894	Q96A46	1.395	5	1	1	1	42.9	8.25	0.216	4.88309e-11
	SLC25A3	solute carrier family 25 member 3 isoform X1 OS=Salmo salar OX=8030 GN=LOC100194554 PE=3 SV=1	A0A1S3SF33	5250	Q00325	27.031	15	6	6	1	39.7	8.65	0.432	0.00223405
	SLC35F6	Solute carrier family 35 member F6 OS=Salmo salar OX=8030 GN=LOC106571211 PE=3 SV=1	A0A1S3M8P1	54978	Q8N357	1.412	3	1	1	1	39.6	6.32	0.276	0.000234146
	SLC38A3	sodium-coupled neutral amino acid transporter 3-like isoform X1 OS=Salmo salar OX=8030 GN=LOC106582752 PE=4 SV=1	A0A1S3P249	10991	Q99624	21.112	7	4	4	1	57.5	6.61	0.487	0.0266962
	SLC7A2	cationic amino acid transporter 2 isoform X2 OS=Salmo salar OX=8030 GN=slc7a2 PE=4 SV=1	A0A1S3SVD0	6542	P52569	27.312	9	4	4	4	68.7	7.72	0.644	0.0362857
	SMPD1	Sphingomyelin phosphodiesterase OS=Salmo salar OX=8030 GN=smpd1 PE=3 SV=1	A0A1S3L340	6609	P17405	36.44	16	8	8	8	69.4	7.08	0.608	0.000380173
	SNRPF	Small nuclear ribonucleoprotein F OS=Salmo salar OX=8030 GN=RUXF PE=2 SV=1	B5XEP8	6636	P62306	3.106	9	1	1	1	9.7	4.67	0.367	1.59456e-06
	SRSF6	serine/arginine-rich splicing factor 6-like OS=Salmo salar OX=8030 GN=LOC106571981 PE=4 SV=1	A0A1S3MD31	6431	Q13247	10.521	8	3	3	1	38.3	11.37	0.01	6.53565e-16
	STMN1	Stathmin OS=Salmo salar OX=8030 GN=STMN1 PE=2 SV=1	B5X953	3925	P16949	9.834	13	1	1	1	17.1	6.39	0.01	6.53565e-16
	STON2	stonin-2 isoform X3 OS=Salmo salar OX=8030 GN=ston2 PE=4 SV=1	A0A1S3RIW4	85439	Q8WXE9	2.084	1	1	1	1	94.8	5.91	0.01	6.53565e-16
	TAGLN	Transgelin OS=Salmo salar OX=8030 GN=LOC106580821 PE=3 SV=1	A0A1S3NRC6	6876	Q01995	45.796	40	7	8	6	22.6	8.32	0.56	0.0362911
	TCHH	trichohyalin-like OS=Salmo salar OX=8030 GN=LOC106607869 PE=4 SV=1	A0A1S3S8Y5	7062	Q07283	52.062	13	6	6	6	84.8	5.33	0.495	0.00124825
	TDH	L-threonine 3-dehydrogenase, mitochondrial-like OS=Salmo salar OX=8030 GN=LOC106571022 PE=4 SV=1	A0A1S3M7G4	157739	Q8IZJ6	125.178	45	10	11	2	41.6	6.8	0.671	0.012198
	TIMM44	Mitochondrial import inner membrane translocase subunit TIM44 OS=Salmo salar OX=8030 GN=LOC106613715 PE=3 SV=1	A0A1S3T552	10469	O43615	4.025	3	1	1	1	51.3	8.09	0.01	6.53565e-16
	TMEM14C	Transmembrane protein 14C OS=Salmo salar OX=8030 GN=TM14C PE=2 SV=1	B5XBP9	51522	Q9P0S9	23.892	39	2	2	2	10.9	9.76	0.54	0.0342234
	TPM1	Tropomyosin-1 alpha chain OS=Salmo salar OX=8030 GN=TPM1 PE=2 SV=1	B5X1U5	7168	P09493	75.107	38	12	12	1	32.9	4.69	0.222	1.55776e-08
	VKORC1L1	vitamin K epoxide reductase complex subunit 1-like protein 1 OS=Salmo salar OX=8030 GN=LOC106577046 PE=4 SV=1	A0A1S3N570	154807	Q8N0U8	19.89	14	2	2	2	18.8	9.25	0.509	0.005007
	YBX2	Y-box-binding protein 2-A-like isoform X2 OS=Salmo salar OX=8030 GN=LOC106608671 PE=4 SV=1	A0A1S3SD23	51087	Q9Y2T7	82.788	33	7	7	4	36.2	10.17	0.571	0.000701846
		uncharacterized protein LOC106596459 OS=Salmo salar OX=8030 GN=LOC106596459 PE=4 SV=1	A0A1S3QT34			25.102	16	4	4	4	27.8	4.68	0.332	1.76902e-07
		uncharacterized protein LOC106602685 isoform X10 OS=Salmo salar OX=8030 GN=LOC106602685 PE=4 SV=1	A0A1S3RF51			50.808	10	7	7	1	103.1	8.72	0.418	0.0356034
		uncharacterized protein LOC106569989 OS=Salmo salar OX=8030 GN=LOC106569989 PE=4 SV=1	A0A1S3M2M2			1.687	1	1	1	1	166.4	8.59	0.483	0.0116198
		uncharacterized protein LOC106577517 OS=Salmo salar OX=8030 GN=LOC106577517 PE=4 SV=1	A0A1S3N7Q2			76.955	52	4	5	1	15.5	5.55	0.556	0.00266734
		uncharacterized protein LOC106606371 OS=Salmo salar OX=8030 GN=LOC106606371 PE=4 SV=1	A0A1S3S0Q1			140.273	42	16	16	16	58.3	5.34	0.65	0.0399919

## Sheet: SF4_LIVER
	DOWN-REGULATED IN LYSO-PHOSPHOLIPIDES DIET		Accession	Gene		Sum PEP	Coverage			# Unique			FOLD CHANGE	p-Value
	GENE CODE	Description	Number	Number	UniProtKB	Score	[%]	# Peptides	# Isoforms	Peptides	MW [kDa]	calc. pI	C-Diet/LPL-diet	C-Diet/LPL-diet
	AKAP1	A-kinase anchor protein 1, mitochondrial-like OS=Salmo salar OX=8030 GN=LOC106581263 PE=4 SV=1	A0A1S3NTE2	8165	Q92667	15.2	4	1	1	1	96.5	4.87	4.142	0.000337697
	ARMT1	protein-glutamate O-methyltransferase OS=Salmo salar OX=8030 GN=armt1 PE=4 SV=1	A0A1S3S9U7	79624	Q9H993	4.216	3	1	1	1	51.6	5.73	2.071	0.00543175
	ARPC1A	Actin-related protein 2/3 complex subunit OS=Salmo salar OX=8030 GN=arpc1a PE=3 SV=1	A0A1S3QRD5	10552	Q92747	50.426	31	7	7	5	41.2	8.07	1.74	0.00459878
	ASGR1	asialoglycoprotein receptor 1-like OS=Salmo salar OX=8030 GN=LOC106591604 PE=4 SV=1	A0A1S3QE69	432	P07306	175.966	45	9	15	5	34.3	6.24	1.885	3.22765e-05
	ATAD1	ATPase family AAA domain-containing protein 1-A-like OS=Salmo salar OX=8030 GN=LOC106580455 PE=3 SV=1	A0A1S3NNL0	84896	Q8NBU5	2.047	6	1	1	1	43	8.09	2.46	0.113068
	CD200	OX-2 membrane glycoprotein-like isoform X3 OS=Salmo salar OX=8030 GN=LOC106595274 PE=4 SV=1	A0A1S3QRX6	4345	P41217	1.715	6	1	1	1	27	6.65	100	6.53565e-16
	CLEC10A	C-type lectin domain family 10 member A-like OS=Salmo salar OX=8030 GN=LOC106600660 PE=4 SV=1	A0A1S3R734	10462	Q8IUN9	126.114	45	5	7	1	19.8	6.39	3.037	6.53565e-16
	CLEC4D	C type lectin receptor C OS=Salmo salar OX=8030 GN=LOC100136448 PE=2 SV=1	Q68S96	338339	Q8WXI8	60.07	32	5	5	5	34.2	5.29	1.875	0.000188338
	CLIC1	Chloride intracellular channel protein OS=Salmo salar OX=8030 GN=LOC106611523 PE=3 SV=1	A0A1S3SSG8	1192	O00299	6.584	5	1	1	1	28.2	8.05	6.837	3.74061e-13
	COL6A6	collagen alpha-1(VI) chain-like OS=Salmo salar OX=8030 GN=LOC106594389 PE=4 SV=1	A0A1S3QME7	131873	A6NMZ7	127.814	36	9	9	1	32.9	7.09	100	6.53565e-16
	COX5A	Cytochrome c oxidase subunit 5A, mitochondrial OS=Salmo salar OX=8030 GN=COX5A PE=2 SV=1	B5X6V0	9377	P20674	62.074	63	8	10	1	15.9	6.55	2.641	0.00691579
	CTNNA1	catenin alpha-1-like OS=Salmo salar OX=8030 GN=LOC106599912 PE=4 SV=1	A0A1S3R303	1495	P35221	25.477	41	3	3	3	10.3	10.15	1.775	0.00075389
	CYP1A1	Cytochrome P450 1A OS=Salmo salar OX=8030 GN=CYP1A PE=2 SV=1	Q8QGP2	1543	P04798	223.901	47	21	22	21	59.2	6.43	2.27	6.09996e-09
	DAP	Death-associated protein 1 OS=Salmo salar OX=8030 GN=DAP1 PE=2 SV=1	B5XGR4	1611	P51397	2.296	36	1	1	1	11.5	9.01	100	6.53565e-16
	DENND10	protein FAM45A OS=Salmo salar OX=8030 GN=LOC106604714 PE=4 SV=1	A0A1S3RS55	404636	Q8TCE6	2.588	6	1	1	1	39.6	6.54	100	6.53565e-16
	DSC2	desmocollin-2-like OS=Salmo salar OX=8030 GN=LOC106569170 PE=4 SV=1	A0A1S3LXP8	1824	Q02487	5.622	3	2	2	2	99.5	5.08	3.41	0.00284263
	EXOC7	Exocyst complex component 7 OS=Salmo salar OX=8030 GN=exoc7 PE=3 SV=1	A0A1S3SRM4	23265	Q9UPT5	6.9	3	1	1	1	82	6.71	100	6.53565e-16
	F9	Coagulation factor IX precursor OS=Salmo salar OX=8030 GN=FA9 PE=2 SV=1	C0HAI5	2158	P00740	4.759	3	1	1	1	54.7	5.8	4.169	5.3416e-07
	FAM111A	protein FAM111A-like isoform X2 OS=Salmo salar OX=8030 GN=LOC106576675 PE=4 SV=1	A0A1S3N1P2	3901	Q96PZ2	3.671	1	1	1	1	69.3	7.03	2.839	0.0151898
	FBXO7	F-box only protein 7-like isoform X1 OS=Salmo salar OX=8030 GN=LOC106593769 PE=4 SV=1	A0A1S3QKR4	25793	Q9Y3I1	22.938	11	3	3	3	57.6	8.79	100	6.53565e-16
	FLOT2	flotillin-2 OS=Salmo salar OX=8030 GN=LOC106581211 PE=4 SV=1	A0A1S3NTL2	2319	Q14254	75.846	22	9	9	2	47.1	5.26	100	6.53565e-16
	FMO1	Dimethylaniline monooxygenase [N-oxide-forming] OS=Salmo salar OX=8030 GN=LOC106613967 PE=3 SV=1	A0A1S3T6U0	2326	Q01740	372.197	59	26	34	23	63.9	8.92	1.643	0.00356478
	GLS	glutaminase kidney isoform, mitochondrial-like isoform X1 OS=Salmo salar OX=8030 GN=LOC106574285 PE=3 SV=1	A0A1S3MQY3	2744	O94925	20.864	7	3	3	1	71.2	8.02	10.857	6.53565e-16
	GNG4	Guanine nucleotide-binding protein subunit gamma OS=Salmo salar OX=8030 GN=LOC106592341 PE=3 SV=1	A0A1S3QGM2	2786	P50150	3.063	13	1	1	1	7.8	9.85	100	6.53565e-16
	GPAT3	glycerol-3-phosphate acyltransferase 3-like OS=Salmo salar OX=8030 GN=LOC106580584 PE=4 SV=1	A0A1S3NPH2	84803	Q53EU6	27.891	9	3	3	2	50.9	7.62	2.183	0.00260125
	HLA-A	MHC class I OS=Salmo salar OX=8030 GN=UBA PE=2 SV=1	Q8HX44	3105	P04439	4.35	12	2	2	2	39.7	5.34	100	6.53565e-16
	HSD3B7	3 beta-hydroxysteroid dehydrogenase type 7-like OS=Salmo salar OX=8030 GN=LOC106601563 PE=4 SV=1	A0A1S3RAF6	80270	Q9H2F3	117.879	38	10	12	10	47.7	7.88	1.526	0.0168966
	IFI44L	interferon-induced protein 44-like OS=Salmo salar OX=8030 GN=LOC106574482 PE=4 SV=1	A0A1S3MRQ2	10964	Q53G44	28.815	12	4	4	1	50.3	7.05	3.939	1.66303e-05
	ING1	Inhibitor of growth protein OS=Salmo salar OX=8030 GN=LOC106613862 PE=3 SV=1	A0A1S3T621	3621	Q9UK53	1.357	3	1	1	1	28.8	7.25	12.813	6.53565e-16
	JAK3	Tyrosine-protein kinase OS=Salmo salar OX=8030 GN=jak3 PE=3 SV=1	A0A1S3MPK9	3718	P52333	1.184	1	1	1	1	126.5	7.09	2.809	0.0248228
	JAML	junctional adhesion molecule A-like OS=Salmo salar OX=8030 GN=LOC106602884 PE=4 SV=1	A0A1S3RGA7	120425	Q86YT9	3.249	9	1	1	1	32.4	7.64	100	6.53565e-16
	LCN1	Lipocalin OS=Salmo salar OX=8030 GN=LIPO PE=2 SV=1	B5XGC5	3933	P31025	89.7	45	6	10	3	20.1	8.91	1.777	0.000219355
	LMNA	lamin-A-like OS=Salmo salar OX=8030 GN=LOC106569771 PE=3 SV=1	A0A1S3M134	4000	P02545	24.403	8	5	5	1	71	7.85	2.496	0.015914
	LSG1	large subunit GTPase 1 homolog OS=Salmo salar OX=8030 GN=LOC106573866 PE=4 SV=1	A0A1S3MNJ7	55341	Q9H089	1.321	5	1	1	1	74.2	5.49	3.094	0.0118927
	MME	Metalloendopeptidase OS=Salmo salar OX=8030 GN=HCE1 PE=2 SV=1	B5X7S6	4311	P08473	14.962	13	2	2	2	32.2	6.23	2.843	0.005007
	MPC1	Mitochondrial pyruvate carrier OS=Salmo salar OX=8030 GN=LOC106575789 PE=3 SV=1	A0A1S3MXL2	51660	Q9Y5U8	6.171	12	2	2	1	14.8	10.07	100	6.53565e-16
	MRPL19	39S ribosomal protein L19, mitochondrial OS=Salmo salar OX=8030 GN=mrpl19 PE=4 SV=1	A0A1S3M859	9801	P49406	1.228	4	1	1	1	33.2	9.64	100	6.53565e-16
	MS4A4A	membrane-spanning 4-domains subfamily A member 4A-like OS=Salmo salar OX=8030 GN=LOC106598155 PE=4 SV=1	A0A1S3QYJ3	51338	Q96JQ5	5.144	7	1	2	1	23	8.63	3.013	7.85827e-05
	MYO1D	unconventional myosin-Id-like OS=Salmo salar OX=8030 GN=LOC106589294 PE=3 SV=1	A0A1S3Q3M8	4642	O94832	90.126	18	17	17	2	115.5	9.33	2.92	5.08896e-06
	NAT1	arylamine N-acetyltransferase, pineal gland isozyme NAT-10-like OS=Salmo salar OX=8030 GN=LOC106587573 PE=3 SV=1	A0A1S3PV47	9	P18440	120.762	54	10	10	10	32.9	6.44	1.76	0.000509453
	NDRG1	protein NDRG1-like isoform X1 OS=Salmo salar OX=8030 GN=NDRG1 PE=2 SV=1	B5X292	10397	Q92597	304.772	51	14	25	5	42	6.98	1.882	5.16257e-05
	NPC1L1	Niemann-Pick C1-like protein 1 OS=Salmo salar OX=8030 GN=npc1l1 PE=4 SV=1	A0A1S3PG19	29881	Q9UHC9	20.642	4	4	4	4	149.2	6.05	1.897	0.0375009
	NSDHL	sterol-4-alpha-carboxylate 3-dehydrogenase, decarboxylating-like OS=Salmo salar OX=8030 GN=LOC106612199 PE=3 SV=1	A0A1S3SWA7	50814	Q15738	65.225	39	10	10	1	38.1	8.73	3.134	0.00543175
	PAM	peptidyl-glycine alpha-amidating monooxygenase isoform X2 OS=Salmo salar OX=8030 GN=pam PE=4 SV=1	A0A1S3MD22	5066	P19021	2.947	2	1	1	1	89.8	6.14	4.937	1.8742e-10
	PARP1	Poly [ADP-ribose] polymerase OS=Salmo salar OX=8030 GN=LOC106582088 PE=4 SV=1	A0A1S3NY41	142	P09874	1.746	1	1	1	1	223.4	6.2	1.554	0.0129889
	PC	pyruvate carboxylase, mitochondrial-like OS=Salmo salar OX=8030 GN=LOC106593947 PE=4 SV=1	A0A1S3QL60	5091	P11498	11.531	38	4	4	1	12.8	9.73	100	6.53565e-16
	PDLIM5	PDZ and LIM domain protein 5-like isoform X1 OS=Salmo salar OX=8030 GN=LOC106568185 PE=4 SV=1	A0A1S3LSH1	10611	Q96HC4	26.684	7	3	3	1	66.4	8.44	100	6.53565e-16
	PGAM1	Phosphoglycerate mutase OS=Salmo salar OX=8030 GN=LOC106564313 PE=3 SV=1	A0A1S3L4W8	5223	P18669	147.46	41	8	10	2	28.9	6.05	1.661	0.00115294
	PHGDH	D-3-phosphoglycerate dehydrogenase OS=Salmo salar OX=8030 GN=LOC106586211 PE=3 SV=1	A0A1S3PM81	26227	O43175	171.458	51	18	19	18	55.5	6.99	1.528	0.0266962
	PPIE	Peptidyl-prolyl cis-trans isomerase E OS=Salmo salar OX=8030 GN=PPIE PE=2 SV=1	B5XDR0	10450	Q9UNP9	17.556	18	3	3	2	33.3	5.73	2.533	0.0362911
	PPM1F	protein phosphatase 1F OS=Salmo salar OX=8030 GN=ppm1f PE=4 SV=1	A0A1S3PKE5	9647	P49593	6.271	18	1	1	1	19.8	6.39	100	6.53565e-16
	PPP3R1	calcineurin subunit B type 1 OS=Salmo salar OX=8030 GN=LOC100380679 PE=4 SV=1	A0A1S3L727	5534	P63098	2.662	6	1	1	1	19.3	4.81	5.457	3.36096e-08
	PXN	paxillin-like isoform X1 OS=Salmo salar OX=8030 GN=LOC106583570 PE=4 SV=1	A0A1S3P772	5829	P49023	1.853	2	1	1	1	58.4	6.39	100	6.53565e-16
	RBP1	Retinol-binding protein I, cellular OS=Salmo salar OX=8030 GN=RET1 PE=2 SV=1	B5XFK1	5947	P09455	43.113	36	4	5	4	15.8	6.92	1.75	7.72652e-05
	RBP7	Retinoid-binding protein 7 OS=Salmo salar OX=8030 GN=RET7 PE=2 SV=1	B9ENW1	116362	Q96R05	49.089	45	6	6	6	15.7	6.33	1.586	0.0096249
	RFC3	replication factor C subunit 3 isoform X2 OS=Salmo salar OX=8030 GN=rfc3 PE=4 SV=1	A0A1S3RND1	5983	P40938	1.322	4	1	1	1	33.9	8.75	2.528	0.010019
	RGN	regucalcin-like OS=Salmo salar OX=8030 GN=LOC106574967 PE=4 SV=1	A0A1S3MTS3	9104	Q15493	99.656	41	12	12	1	32.9	5.45	100	6.53565e-16
	S100A16	S100-A16 OS=Salmo salar OX=8030 GN=S10AG PE=2 SV=1	B5XDV1	140576	Q96FQ6	13.152	15	1	1	1	9.9	6.71	3.667	0.00148208
	SCAMP1	Secretory carrier-associated membrane protein OS=Salmo salar OX=8030 GN=scamp1 PE=3 SV=1	A0A1S3LT08	9522	O15126	15.2	6	1	1	1	37.7	6.99	100	6.53565e-16
	SDF2L1	stromal cell-derived factor 2-like OS=Salmo salar OX=8030 GN=LOC106602908 PE=4 SV=1	A0A1S3RHP7	23753	Q9HCN8	33.481	23	2	2	1	24.8	6.79	2.438	0.0148477
	SELENOT	Selenoprotein T OS=Salmo salar OX=8030 GN=LOC106599070 PE=3 SV=1	A0A1S3R0C9	51714	P62341	18.424	17	2	2	2	22.5	7.33	100	6.53565e-16
	SLC27A2	Very long-chain acyl-CoA synthetase OS=Salmo salar OX=8030 GN=S27A2 PE=2 SV=1	B5X460	11001	O14975	220.3	54	22	23	21	69.7	8.59	1.565	0.0134889
	SND1	staphylococcal nuclease domain-containing protein 1-like OS=Salmo salar OX=8030 GN=LOC106609571 PE=4 SV=1	A0A1S3SI26	27044	Q7KZF4	242.247	80	16	19	1	26.1	5.14	2.547	1.08047e-05
	STEAP4	metalloreductase STEAP4 isoform X1 OS=Salmo salar OX=8030 GN=stea4 PE=4 SV=1	A0A1S3RVV3	79689	Q687X5	102.58	25	9	9	9	53.9	9.09	1.819	4.72683e-05
	STT3B	STT3B-like isoform X2 OS=Salmo salar OX=8030 GN=LOC106588202 PE=4 SV=1	A0A1S3PXM6	201595	Q8TCJ2	67.318	12	10	10	1	90.7	8.02	6.122	1.69117e-09
	TAPBPL	tapasin-related protein-like OS=Salmo salar OX=8030 GN=LOC106580779 PE=4 SV=1	A0A1S3NQZ6	55080	Q9BX59	26.778	15	4	4	4	48.8	7.25	3.016	0.0123401
	TIAL1	nucleolysin TIAR isoform X1 OS=Salmo salar OX=8030 GN=tiar PE=4 SV=1	A0A1S3RPC7	7073	Q01085	31.126	10	3	3	1	47	7.24	2.425	0.039613
	TRPT1	Phosphotransferase OS=Salmo salar OX=8030 GN=LOC106580581 PE=3 SV=1	A0A1S3NPG7	83707	Q86TN4	162.505	42	14	15	14	53.7	5.27	1.736	0.000504415
	TRPT1	Phosphotransferase OS=Salmo salar OX=8030 GN=LOC106580581 PE=3 SV=1	A0A1S3NPG7	83707	Q86TN4	162.505	42	14	15	14	53.7	5.27	1.736	0.000504415
	UGT1A1	UDP-glucuronosyltransferase OS=Salmo salar OX=8030 GN=LOC106604039 PE=3 SV=1	A0A1S3RNF9	54658	P22309	172.946	34	12	14	2	60.5	8.51	2.887	0.00513794
	VAX1	ventral anterior homeobox 1 OS=Salmo salar OX=8030 GN=vax1 PE=4 SV=1	A0A1S3S1U9	11023	Q5SQQ9	1.26	6	1	1	1	33.5	9.16	2.387	0.0130254
	VDAC2	Voltage-dependent anion-selective channel protein 2 OS=Salmo salar OX=8030 GN=VDAC2 PE=2 SV=1	B5X4P9	7417	P45880	114.951	36	7	9	1	30.3	8.53	2.179	0.061334
	WASL	neural Wiskott-Aldrich syndrome protein-like isoform X1 OS=Salmo salar OX=8030 GN=LOC106609199 PE=4 SV=1	A0A1S3SFS4	8976	O00401	2.234	7	1	1	1	54.1	8.07	3.185	0.0089049
	YAP1	transcriptional coactivator YAP1-like OS=Salmo salar OX=8030 GN=LOC106595041 PE=4 SV=1	A0A1S3QPA9	10413	P46937	1.209	8	1	1	1	23.9	7.08	3.608	0.000186773
	YWHAG	14-3-3 protein gamma-2 OS=Salmo salar OX=8030 GN=143G2 PE=2 SV=1	B5X204	7532	P61981	43.929	25	6	9	1	28.4	4.96	2.951	0.00534069
		Diacylglycerol kinase OS=Salmo salar OX=8030 GN=LOC106578051 PE=3 SV=1	A0A1S3NAF1			2.097	1	1	1	1	121.3	6.98	100	6.53565e-16
		UPF0527 membrane protein OS=Salmo salar OX=8030 GN=U527 PE=2 SV=1	B5X261			15.2	12	1	1	1	16.7	9.09	5.708	2.827e-09
		uncharacterized protein LOC106580644 isoform X2 OS=Salmo salar OX=8030 GN=LOC106580644 PE=4 SV=1	A0A1S3NPM5			1.178	8	1	1	1	25.6	8.57	2.529	1.283e-06
		UPF0527 membrane protein OS=Salmo salar OX=8030 GN=U527 PE=2 SV=1	B5XD93			15.2	9	1	1	1	22.5	9.29	2.37	0.00779954
		uncharacterized protein LOC106583724 OS=Salmo salar OX=8030 GN=LOC106583724 PE=4 SV=1	A0A1S3P845			43.388	19	9	9	9	53	6.38	1.798	0.000964075
