# Supplementary material for: Physiological Benefits of Dietary Lysophospholipid Supplementation in a Marine Fish Model: Deep Analyses of Modes of Action
Source: Animals (Basel). 2023 Apr 18;13(8):1381. doi: 10.3390/ani13081381 (PMC10135010; doi:10.3390/ani13081381)
Supplement: Supplementary file 1 [file animals-13-01381-s001.zip › Supplementary Files S5.xlsx]

## Sheet: Hoja1
UP-REGULATED IN LYSO-PHOSPHOLIPIDES DIET
GENE CODE	Description	ASSIGNED FUNCTION	Accession Number	UniProtKB
APPL1	DCC-interacting protein 13-alpha isoform	Vesicles trafficking-related protein	A0A1S3LEM5	Q9UKG1
ARL3	ADP-ribosylation factor-like protein 3	Vesicles trafficking-related protein	A0A1S3Q6Z1	P36405
COPB1	coatomer subunit beta'-like	Vesicles trafficking-related protein	A0A1S3QG57	P53618
CORO1A	Coronin	Vesicles trafficking-related protein	A0A1S3LSK0	P31146
DYNC1H1	cytoplasmic dynein 1 heavy chain 1 isoform	Vesicles trafficking-related protein	A0A1S3SQX3	Q14204
MYH10	myosin-10-like isoform	Vesicles trafficking-related protein	A0A1S3R8I5	P35580
MYH11	myosin-11-like	Vesicles trafficking-related protein	A0A1S3QNN0	P35749
PPL	periplakin-like	Vesicles trafficking-related protein	A0A1S3QM54	O60437
SDC1	Syndecan	Vesicles trafficking-related protein	A0A1S3L7W7	P18827
STRN4	striatin-4	Vesicles trafficking-related protein	A0A1S3SXA0	Q9NRL3
TUBA1A	Tubulin alpha chain	Vesicles trafficking-related protein	A0A1S3MHP9	Q71U36
WDR44	WD repeat-containing protein 44-like isoform	Vesicles trafficking-related protein	A0A1S3RIY9	Q5JSH3
AGR2	Anterior gradient-2-like protein 2	Mucins-related proteins	Q2V6Q7	O95994
GALNT12	Polypeptide N-Acetylgalactosaminyltransferase 12	Mucins-related proteins	A0A1S3NWF4	Q8IXK2
KRT13	keratin, type I cytoskeletal 13-like	Mucins-related proteins	A0A1S3L844	P13646
KRT13	keratin, type I cytoskeletal 13-like	Mucins-related proteins	A0A1S3PW66	P13646
KRT15	Keratin, type I cytoskeletal 15	Mucins-related proteins	P19012	P19012
MUC5AC	mucin-5AC-like isoform	Mucins-related proteins	A0A1S3RYS7	P98088
GLB1	beta-galactosidase-like	Metabolism-related protein / Complex sugars hydrolysis	A0A1S3P135	P16278
HEXA	Beta-hexosaminidase	Metabolism-related protein / Complex sugars hydrolysis	A0A1S3LX74	P06865
TREH	trehalase-like	Metabolism-related protein / Complex sugars hydrolysis	A0A1S3T394	O43280
ENO1	enolase 3	Metabolism-related protein / Glycolysis	A0A1S2X522	P06733
ENOPH1	Enolase-phosphatase E1	Metabolism-related protein / Glycolysis	A0A1S3LT56	Q9UHY7
G6PD	Glucose-6-phosphate 1-dehydrogenase	Metabolism-related protein / Glycolysis	B5X1I3	P11413
AGPAT1	1-acyl-sn-glycerol-3-phosphate acyltransferase	Metabolism-related protein / Lipid metabolism	A0A1S3KY96	Q99943
BTD	biotinidase-like	Metabolism-related protein / Lipid metabolism	A0A1S3Q0S9	P43251
CYP46A1	cholesterol 24-hydroxylase-like	Metabolism-related protein / Lipid metabolism	A0A1S3M860	Q9Y6A2
FADS1	delta-5 fatty acyl desaturase isoform	Metabolism-related protein / Lipid metabolism	A0A1S3PE21	O60427
SDR42E1	short-chain dehydrogenase/reductase family 42E member 1-like	Metabolism-related protein / Lipid metabolism	A0A1S3QTL3	Q8WUS8
ALDH2	aldehyde dehydrogenase, mitochondrial-like	Metabolism-related protein	A0A1S3RYU4	P05091
IDH2	isocitrate dehydrogenase [NADP], mitochondrial-like	Metabolism-related protein	A0A1S3QF54	P48735
GIMAP7	GTPase IMAP family member 7-like	Metabolism-related protein / Proteasome	A0A1S3L2N5	Q8NHV1
PSMA1	Proteasome subunit alpha	Metabolism-related protein / Proteasome	B5XCL4	P25786
PSMB1	Proteasome subunit beta	Metabolism-related protein / Proteasome	B5XBR9	P20618
RFPL4A	ret finger protein-like 4A isoform	Metabolism-related protein / Proteasome	A0A1S3N9Y6	A6NLU0
UBA1	ubiquitin-like modifier-activating enzyme 1	Metabolism-related protein / Proteasome	A0A1S3MJJ1	P22314
DDX21	nucleolar RNA helicase 2-like	Protein synthesis-related protein	A0A1S3SXN9	Q9NR30
DNAJC2	dnaJ homolog subfamily C member 2-like	Protein synthesis-related protein	A0A1S3SIH3	Q99543
FSD1L	FSD1-like protein isoform	Protein synthesis-related protein	A0A1S3MHR0	Q9BXM9
GFM2	Ribosome-releasing factor 2, mitochondrial	Protein synthesis-related protein	A0A1S3KY81	Q969S9
KCTD14	BTB/POZ domain-containing protein KCTD14 isoform	Protein synthesis-related protein	A0A1S3T0B9	Q9BQ13
OSTC	UPF0527 membrane protein	Protein synthesis-related protein	B5X261	Q9NRP0
PPP1CA	Serine/threonine-protein phosphatase	Protein synthesis-related protein	B5X934	P62136
SACS	sacsin-like isoform	Protein synthesis-related protein	A0A1S3NSG2	Q9NZJ4
SELENOS	Selenoprotein S	Protein synthesis-related protein	B5X968	Q9BQE4
SRSF2	Splicing factor, arginine/serine-rich	Protein synthesis-related protein	B5X3Z4	Q01130
SRSF7	serine/arginine-rich splicing factor 7 isoform	Protein synthesis-related protein	A0A1S3L6N9	Q16629
SYF2	Pre-mRNA-splicing factor SYF2	Protein synthesis-related protein	B5X3Q8	O95926
C3	complement C3	Complement system	A0A1S3QRL5	P01024
ARID1B	AT-rich interactive domain-containing protein 1B-like isoform	Not assigned	A0A1S3M8V1	Q8NFD5
C19orf47	uncharacterized protein C19orf47 homolog isoform	Not assigned	A0A1S3SXT7	Q8N9M1
CBLN2	cerebellin-2-like	Not assigned	A0A1S3M7W8	Q8IUK8
GIMAP4	GTPase IMAP family member 4-like	Not assigned	A0A1S3QQW5	Q9NUV9
HBA1	Hemoglobin subunit alpha	Not assigned	B5XE30	P69905
HBA1	Hemoglobin subunit alpha-4	Not assigned	C0H789	P69905
HBB	Hemoglobin subunit beta-1	Not assigned	B5XGF2	P68871
NLRC3	protein NLRC3-like	Not assigned	A0A1S3MR43	Q7RTR2
NUTF2	Nuclear transport factor 2	Not assigned	B5XDN4	P61970
SLC25A5	ADP/ATP translocase 2-like	Not assigned	B5X8C1	P05141
ZNF256	zinc-binding protein A33-like	Not assigned	A0A1S3LZC9	Q9Y2P7
